# Supplementary material for: Comprehensive identification of SWI/SNF complex subunits underpins deep eukaryotic ancestry and reveals new plant components
Source: Commun Biol. 2022 Jun 6;5:549. doi: 10.1038/s42003-022-03490-x (PMC9170682; doi:10.1038/s42003-022-03490-x)
Supplement: Supplementary file 4 — Supplementary Data 1 [file 42003_2022_3490_MOESM4_ESM.xlsx]

## Sheet: TPF1-3xFLAG experiment 1
Protein IDs	description	LFQ intensity Col0	LFQ intensity TPF1-3xFLAG line 11	LFQ intensity TPF1-3xFLAG line 4	MS/MS count Col0	MS/MS count TPF1-3xFLAG line 11	MS/MS count TPF1-3xFLAG line 4
AT3G08020.1	AT3G08020.1 | Symbols: | PHD finger family protein | chr3:2557753-2561534 REVERSE LENGTH=779	0	363910000	111850000	0	5	3
CON__P02769	;contaminant_INT-STD1 BSA	483960000000	754230000000	1106900000000	1689	1886	1392
AT3G44310.1	AT3G44310.1 | Symbols: NIT1, ATNIT1, NITI | nitrilase 1 | chr3:15986901-15988841 FORWARD LENGTH=346	66641000000	37349000000	45076000000	225	95	82
AT4G10320.1	AT4G10320.1 | Symbols: | tRNA synthetase class I (I, L, M and V) family protein | chr4:6397526-6404509 REVERSE LENGTH=1190	1333700000	605110000	322530000	56	35	19
AT5G02500.1	AT5G02500.1 | Symbols: HSC70-1, HSP70-1, AT-HSC70-1, HSC70 | heat shock cognate protein 70-1 | chr5:554055-556334 REVERSE LENGTH=651	5851200000	7630700000	5897000000	80	70	61
AT4G35630.1	AT4G35630.1 | Symbols: PSAT | phosphoserine aminotransferase | chr4:16904205-16905497 FORWARD LENGTH=430	12248000000	5360700000	3937000000	77	45	25
AT5G26710.1	AT5G26710.1 | Symbols: | Glutamyl/glutaminyl-tRNA synthetase, class Ic | chr5:9305673-9308247 FORWARD LENGTH=719	2069400000	2205100000	2424300000	64	49	45
AT3G06010.1	AT3G06010.1 | Symbols: ATCHR12 | Homeotic gene regulator | chr3:1802435-1807284 REVERSE LENGTH=1102	0	226690000	67664000	0	16	9
AT3G08590.1	AT3G08590.1 | Symbols: | Phosphoglycerate mutase, 2,3-bisphosphoglycerate-independent | chr3:2608683-2611237 REVERSE LENGTH=560	31303000000	30668000000	38936000000	141	118	88
AT5G35200.1	AT5G35200.1 | Symbols: | ENTH/ANTH/VHS superfamily protein | chr5:13462463-13465581 REVERSE LENGTH=544	1676900000	1042600000	553610000	33	21	12
AT2G47620.1	AT2G47620.1 | Symbols: ATSWI3A, CHB1, SWI3A | SWITCH/sucrose nonfermenting 3A | chr2:19532034-19534251 FORWARD LENGTH=512	0	293120000	49747000	0	18	8
AT5G62700.1	AT5G62700.1 | Symbols: TUB3 | tubulin beta chain 3 | chr5:25184501-25186426 FORWARD LENGTH=450;AT5G62690.1 | Symbols: TUB2 | tubulin beta chain 2 | chr5:25181560-25183501 FORWARD LENGTH=450	1613700000	974610000	244350000	48	30	8
AT1G19480.1	AT1G19480.1 | Symbols: | DNA glycosylase superfamily protein | chr1:6744520-6746144 FORWARD LENGTH=382	5286200000	7894700000	7604000000	43	31	24
AT5G14170.1	AT5G14170.1 | Symbols: CHC1 | SWIB/MDM2 domain superfamily protein | chr5:4568696-4570444 REVERSE LENGTH=534	0	201870000	57312000	1	11	2
AT2G40660.1	AT2G40660.1 | Symbols: | Nucleic acid-binding, OB-fold-like protein | chr2:16966011-16968866 FORWARD LENGTH=389	3124700000	2988100000	2811100000	42	37	30
ATCG00490.1	ATCG00490.1 | Symbols: RBCL | ribulose-bisphosphate carboxylases | chrC:54958-56397 FORWARD LENGTH=479	85012000000	94217000000	97433000000	318	197	153
AT1G57720.1	AT1G57720.1 | Symbols: | Translation elongation factor EF1B, gamma chain | chr1:21377873-21380114 FORWARD LENGTH=413	1107600000	504470000	453650000	25	15	11
AT1G18450.1	AT1G18450.1 | Symbols: ATARP4, ARP4 | actin-related protein 4 | chr1:6348199-6351766 FORWARD LENGTH=441	41629000	1514300000	1887900000	6	31	20
AT1G48120.1	AT1G48120.1 | Symbols: | hydrolases;protein serine/threonine phosphatases | chr1:17774238-17779624 REVERSE LENGTH=1340	279040000	95405000	27969000	29	21	9
AT5G60390.1	AT5G60390.1 | Symbols: | GTP binding Elongation factor Tu family protein | chr5:24289226-24290675 FORWARD LENGTH=449;AT1G07940.1 | Symbols: | GTP binding Elongation factor Tu family protein | chr1:2463350-2464792 REVERSE LENGTH=449;AT1G07930.1 | Symbols:	3179600000	2933900000	2634600000	27	27	13
AT2G21390.1	AT2G21390.1 | Symbols: | Coatomer, alpha subunit | chr2:9152428-9156577 FORWARD LENGTH=1218	58719000	13467000	6359200	12	7	2
AT3G15730.1	AT3G15730.1 | Symbols: PLDALPHA1, PLD | phospholipase D alpha 1 | chr3:5330835-5333474 FORWARD LENGTH=810	5407500000	6544400000	5830400000	76	84	45
AT1G56070.1	AT1G56070.1 | Symbols: LOS1 | Ribosomal protein S5/Elongation factor G/III/V family protein | chr1:20968245-20971077 REVERSE LENGTH=843	1360500000	596100000	174520000	45	30	14
AT1G50620.1	AT1G50620.1 | Symbols: | RING/FYVE/PHD zinc finger superfamily protein | chr1:18748537-18751005 FORWARD LENGTH=629	0	494230000	273420000	0	11	8
AT3G52930.1	AT3G52930.1 | Symbols: | Aldolase superfamily protein | chr3:19627383-19628874 REVERSE LENGTH=358	8788600000	17693000000	12623000000	49	56	46
AT1G80410.2	AT1G80410.2 | Symbols: EMB2753 | tetratricopeptide repeat (TPR)-containing protein | chr1:30227779-30234832 REVERSE LENGTH=911	39454000	0	0	7	0	0
AT5G19310.1	AT5G19310.1 | Symbols: | Homeotic gene regulator | chr5:6498906-6503432 FORWARD LENGTH=1064	0	0	0	0	2	0
AT1G13440.1	AT1G13440.1 | Symbols: GAPC-2, GAPC2 | glyceraldehyde-3-phosphate dehydrogenase C2 | chr1:4608465-4610494 REVERSE LENGTH=338	785510000	527880000	612750000	15	11	13
AT2G33610.1	AT2G33610.1 | Symbols: ATSWI3B, CHB2, SWI3B | switch subunit 3 | chr2:14229023-14231149 FORWARD LENGTH=469	0	428040000	67476000	0	10	5
AT3G44690.1	AT3G44690.1 | Symbols: | unknown protein; Has 30201 Blast hits to 17322 proteins in 780 species: Archae - 12; Bacteria - 1396; Metazoa - 17338; Fungi - 3422; Plants - 5037; Viruses - 0; Other Eukaryotes - 2996 (source: NCBI BLink). | chr3:16230685-1623421	4536100000	6289200000	9920800000	74	77	80
AT3G45140.1	AT3G45140.1 | Symbols: LOX2, ATLOX2 | lipoxygenase 2 | chr3:16525437-16529233 FORWARD LENGTH=896	749120000	84098000	37829000	31	9	3
AT5G65730.1	AT5G65730.1 | Symbols: XTH6 | xyloglucan endotransglucosylase/hydrolase 6 | chr5:26299080-26300290 FORWARD LENGTH=292	2257500000	1465800000	1027200000	16	10	9
AT3G09880.1	AT3G09880.1 | Symbols: ATB BETA | Protein phosphatase 2A regulatory B subunit family protein | chr3:3029902-3031931 FORWARD LENGTH=499	414190000	6638100	0	19	4	0
AT1G78570.1	AT1G78570.1 | Symbols: RHM1, ROL1, ATRHM1 | rhamnose biosynthesis 1 | chr1:29550110-29552207 FORWARD LENGTH=669	227190000	27689000	0	14	5	1
AT5G28540.1	AT5G28540.1 | Symbols: BIP1 | heat shock protein 70 (Hsp 70) family protein | chr5:10540665-10543274 REVERSE LENGTH=669	2710200000	3616500000	4071300000	47	43	37
AT1G32730.1	AT1G32730.1 | Symbols: | unknown protein; LOCATED IN: chloroplast; EXPRESSED IN: 12 plant structures; EXPRESSED DURING: 6 growth stages; CONTAINS InterPro DOMAIN/s: Protein of unknown function DUF702 (InterPro:IPR007818); Has 120 Blast hits to 118 protein	0	621850000	342290000	0	15	11
AT1G50010.1	AT1G50010.1 | Symbols: TUA2 | tubulin alpha-2 chain | chr1:18517737-18519729 FORWARD LENGTH=450;AT1G04820.1 | Symbols: TUA4, TOR2 | tubulin alpha-4 chain | chr1:1356421-1358266 REVERSE LENGTH=450	1599600000	1145500000	392810000	28	20	12
AT3G22990.1	AT3G22990.1 | Symbols: LFR | ARM repeat superfamily protein | chr3:8164015-8166145 FORWARD LENGTH=460	0	41461000	10623000	0	7	2
AT5G40270.1	AT5G40270.1 | Symbols: | HD domain-containing metal-dependent phosphohydrolase family protein | chr5:16093394-16097093 REVERSE LENGTH=473	64428000	0	0	13	1	0
AT3G60830.1	AT3G60830.1 | Symbols: ATARP7, ARP7 | actin-related protein 7 | chr3:22474298-22476000 FORWARD LENGTH=363	23722000	3119000000	3818300000	4	25	18
AT5G65770.2	AT5G65770.2 | Symbols: LINC4 | little nuclei4 | chr5:26311587-26315544 FORWARD LENGTH=1042;AT5G65780.2 | Symbols: ATBCAT-5 | branched-chain amino acid aminotransferase 5 / branched-chain amino acid transaminase 5 (BCAT5) | chr5:26311587-26315610 FORWARD LE	153910000	210870000	251540000	15	15	10
AT3G09440.1	AT3G09440.1 | Symbols: | Heat shock protein 70 (Hsp 70) family protein | chr3:2903434-2905632 REVERSE LENGTH=649	539500000	651660000	617850000	18	18	11
AT1G42970.1	AT1G42970.1 | Symbols: GAPB | glyceraldehyde-3-phosphate dehydrogenase B subunit | chr1:16127552-16129584 FORWARD LENGTH=447	3759200000	2862700000	3620100000	23	26	25
AT3G11130.1	AT3G11130.1 | Symbols: | Clathrin, heavy chain | chr3:3482575-3491667 REVERSE LENGTH=1705	0	0	0	3	0	0
AT3G03540.1	AT3G03540.1 | Symbols: NPC5 | non-specific phospholipase C5 | chr3:846350-848297 REVERSE LENGTH=521	830740000	610760000	556800000	29	16	14
AT3G18780.2	AT3G18780.2 | Symbols: ACT2, DER1, LSR2, ENL2 | actin 2 | chr3:6475535-6476832 FORWARD LENGTH=377;AT1G49240.1 | Symbols: ACT8 | actin 8 | chr1:18216539-18217947 FORWARD LENGTH=377	3271800000	1644900000	794390000	32	18	12
AT2G38040.1	AT2G38040.1 | Symbols: CAC3 | acetyl Co-enzyme a carboxylase carboxyltransferase alpha subunit | chr2:15917612-15920749 FORWARD LENGTH=769	406180000	240670000	177480000	24	14	9
AT3G18380.2	AT3G18380.2 | Symbols: | sequence-specific DNA binding transcription factors;sequence-specific DNA binding | chr3:6311002-6313181 REVERSE LENGTH=349	0	687210000	505070000	1	19	13
AT2G39730.1	AT2G39730.1 | Symbols: RCA | rubisco activase | chr2:16570951-16573345 REVERSE LENGTH=474	2461300000	1709400000	1412400000	33	37	21
CON__P02533	;contaminant_KERATIN05	1641500000	2311900000	2812300000	14	11	11
AT1G29900.1	AT1G29900.1 | Symbols: CARB | carbamoyl phosphate synthetase B | chr1:10468164-10471976 FORWARD LENGTH=1187	128110000	25982000	0	15	7	0
AT1G71220.2	AT1G71220.2 | Symbols: EBS1 | UDP-glucose:glycoprotein glucosyltransferases;transferases, transferring hexosyl groups;transferases, transferring glycosyl groups | chr1:26841664-26851730 FORWARD LENGTH=1614	477770000	306830000	15974000	44	25	10
AT4G31490.1	AT4G31490.1 | Symbols: | Coatomer, beta subunit | chr4:15269460-15272693 FORWARD LENGTH=948	125790000	17701000	0	10	6	1
AT4G37910.1	AT4G37910.1 | Symbols: mtHsc70-1 | mitochondrial heat shock protein 70-1 | chr4:17825368-17828099 REVERSE LENGTH=682	478660000	282700000	159660000	17	13	6
AT1G52360.2	AT1G52360.2 | Symbols: | Coatomer, beta subunit | chr1:19499420-19505397 FORWARD LENGTH=970	184180000	27080000	21964000	12	7	5
AT4G16143.1	AT4G16143.1 | Symbols: IMPA-2 | importin alpha isoform 2 | chr4:9134450-9137134 REVERSE LENGTH=535	968260000	243170000	0	24	9	1
AT3G58510.1	AT3G58510.1 | Symbols: | DEA(D/H)-box RNA helicase family protein | chr3:21640608-21643464 FORWARD LENGTH=612	89461000	17647000	0	10	4	1
AT1G69830.1	AT1G69830.1 | Symbols: ATAMY3, AMY3 | alpha-amylase-like 3 | chr1:26288518-26293003 REVERSE LENGTH=887	3333200000	2693200000	1682700000	65	52	37
AT5G02490.1	AT5G02490.1 | Symbols: | Heat shock protein 70 (Hsp 70) family protein | chr5:550296-552565 REVERSE LENGTH=653	250010000	209030000	273160000	7	9	5
AT5G06850.1	AT5G06850.1 | Symbols: | C2 calcium/lipid-binding plant phosphoribosyltransferase family protein | chr5:2127200-2129584 REVERSE LENGTH=794	49523000	36469000	29781000	9	4	3
AT1G20620.1	AT1G20620.1 | Symbols: CAT3, SEN2, ATCAT3 | catalase 3 | chr1:7143142-7146193 FORWARD LENGTH=492	1601900000	726020000	410960000	37	16	9
AT1G58025.2	AT1G58025.2 | Symbols: | DNA-binding bromodomain-containing protein | chr1:21457755-21461757 REVERSE LENGTH=582	0	178730000	37993000	0	9	3
AT5G61780.1	AT5G61780.1 | Symbols: Tudor2, AtTudor2, TSN2 | TUDOR-SN protein 2 | chr5:24822012-24826641 FORWARD LENGTH=985	135000000	0	0	13	3	0
AT3G13920.2	AT3G13920.2 | Symbols: EIF4A1, RH4, TIF4A1 | eukaryotic translation initiation factor 4A1 | chr3:4592586-4594128 REVERSE LENGTH=415	1060700000	18715000	0	17	6	0
AT1G36160.1	AT1G36160.1 | Symbols: ACC1, AT-ACC1, EMB22, GK, PAS3 | acetyl-CoA carboxylase 1 | chr1:13534196-13543773 FORWARD LENGTH=2254	264880000	138920000	30527000	47	27	7
AT5G56010.1	AT5G56010.1 | Symbols: HSP81-3, Hsp81.3, AtHsp90-3, AtHsp90.3 | heat shock protein 81-3 | chr5:22681410-22683911 FORWARD LENGTH=699	1166400000	645480000	306990000	30	26	11
AT1G07890.3	AT1G07890.3 | Symbols: APX1, MEE6, CS1, ATAPX1, ATAPX01 | ascorbate peroxidase 1 | chr1:2438005-2439435 FORWARD LENGTH=250	1326900000	931800000	518560000	25	16	6
AT4G33010.1	AT4G33010.1 | Symbols: AtGLDP1, GLDP1 | glycine decarboxylase P-protein 1 | chr4:15926852-15931150 REVERSE LENGTH=1037	2973300000	1041400000	646400000	19	11	8
AT2G05120.1	AT2G05120.1 | Symbols: | Nucleoporin, Nup133/Nup155-like | chr2:1842069-1846858 REVERSE LENGTH=1285	20413000	0	0	9	2	1
AT2G20580.1	AT2G20580.1 | Symbols: RPN1A, ATRPN1A | 26S proteasome regulatory subunit S2 1A | chr2:8859211-8864699 FORWARD LENGTH=891	236140000	111010000	93638000	16	13	7
AT3G09840.1	AT3G09840.1 | Symbols: CDC48, ATCDC48, CDC48A | cell division cycle 48 | chr3:3019494-3022832 FORWARD LENGTH=809	1535100000	1870200000	1393400000	44	45	27
AT1G70320.1	AT1G70320.1 | Symbols: UPL2 | ubiquitin-protein ligase 2 | chr1:26488745-26501281 REVERSE LENGTH=3658	4546000	0	0	10	2	0
AT1G53750.1	AT1G53750.1 | Symbols: RPT1A | regulatory particle triple-A 1A | chr1:20065921-20068324 REVERSE LENGTH=426	70340000	18965000	0	9	4	2
AT1G43170.1	AT1G43170.1 | Symbols: ARP1, emb2207, RPL3A, RP1 | ribosomal protein 1 | chr1:16266992-16268631 FORWARD LENGTH=389	24352000	0	27296000	3	3	3
AT5G17920.1	AT5G17920.1 | Symbols: ATCIMS, ATMETS, ATMS1 | Cobalamin-independent synthase family protein | chr5:5935771-5939195 FORWARD LENGTH=765	704280000	286810000	104600000	23	14	6
AT2G47240.1	AT2G47240.1 | Symbols: CER8, LACS1 | AMP-dependent synthetase and ligase family protein | chr2:19393835-19397616 FORWARD LENGTH=660	0	0	0	6	1	0
AT5G43990.2	AT5G43990.2 | Symbols: SUVR2, SDG18 | SET-domain containing protein lysine methyltransferase family protein | chr5:17698454-17701733 FORWARD LENGTH=740	118210000	59415000	26152000	11	8	4
AT3G09820.1	AT3G09820.1 | Symbols: ADK1, ATADK1 | adenosine kinase 1 | chr3:3012122-3014624 FORWARD LENGTH=344	9092100000	5957300000	4792200000	28	21	11
AT4G20850.1	AT4G20850.1 | Symbols: TPP2 | tripeptidyl peptidase ii | chr4:11160935-11169889 REVERSE LENGTH=1380	422890000	319380000	348880000	48	32	30
AT3G13490.1	AT3G13490.1 | Symbols: OVA5, ATKRS-2 | Lysyl-tRNA synthetase, class II | chr3:4395984-4399302 REVERSE LENGTH=602	190360000	0	0	12	1	0
AT1G48410.2	AT1G48410.2 | Symbols: AGO1 | Stabilizer of iron transporter SufD / Polynucleotidyl transferase | chr1:17886285-17891892 REVERSE LENGTH=1050	205210000	133660000	110480000	18	16	8
AT3G59970.3	AT3G59970.3 | Symbols: MTHFR1 | methylenetetrahydrofolate reductase 1 | chr3:22151303-22154323 FORWARD LENGTH=592	261330000	142210000	42151000	16	7	4
AT4G24280.1	AT4G24280.1 | Symbols: cpHsc70-1 | chloroplast heat shock protein 70-1 | chr4:12590094-12593437 FORWARD LENGTH=718	416030000	471220000	473370000	28	22	20
AT1G72370.1	AT1G72370.1 | Symbols: P40, AP40, RP40, RPSAA | 40s ribosomal protein SA | chr1:27243148-27244842 REVERSE LENGTH=298	590450000	552610000	484970000	19	17	8
AT3G26650.1	AT3G26650.1 | Symbols: GAPA, GAPA-1 | glyceraldehyde 3-phosphate dehydrogenase A subunit | chr3:9795226-9796848 FORWARD LENGTH=396	662900000	537130000	248880000	14	8	5
AT1G09640.1	AT1G09640.1 | Symbols: | Translation elongation factor EF1B, gamma chain | chr1:3120162-3122152 FORWARD LENGTH=414	679190000	468750000	203330000	11	7	3
CON__P00761		18336000000	27547000000	38965000000	8	11	10
AT1G80070.1	AT1G80070.1 | Symbols: SUS2, EMB33, EMB177, EMB14 | Pre-mRNA-processing-splicing factor | chr1:30118052-30127574 FORWARD LENGTH=2359;AT4G38780.1 | Symbols: | Pre-mRNA-processing-splicing factor | chr4:18101438-18111029 REVERSE LENGTH=2332	0	0	0	0	0	0
AT1G06410.1	AT1G06410.1 | Symbols: ATTPS7, TPS7, ATTPSA | trehalose-phosphatase/synthase 7 | chr1:1955413-1958153 FORWARD LENGTH=851	12045000	0	0	7	0	0
AT1G15750.1	AT1G15750.1 | Symbols: WSIP1, TPL | Transducin family protein / WD-40 repeat family protein | chr1:5415086-5420359 REVERSE LENGTH=1131	169510000	129920000	84882000	15	10	6
AT4G13940.1	AT4G13940.1 | Symbols: HOG1, EMB1395, SAHH1, MEE58, ATSAHH1 | S-adenosyl-L-homocysteine hydrolase | chr4:8054931-8056676 FORWARD LENGTH=485	719710000	443800000	247760000	21	12	9
AT4G38970.1	AT4G38970.1 | Symbols: FBA2 | fructose-bisphosphate aldolase 2 | chr4:18163714-18165659 REVERSE LENGTH=398	1506500000	850150000	578800000	15	13	7
AT2G17630.1	AT2G17630.1 | Symbols: | Pyridoxal phosphate (PLP)-dependent transferases superfamily protein | chr2:7666637-7667905 FORWARD LENGTH=422	5987700000	3035300000	2401500000	28	22	16
AT3G11910.1	AT3G11910.1 | Symbols: UBP13 | ubiquitin-specific protease 13 | chr3:3761758-3770290 REVERSE LENGTH=1115	202540000	58703000	0	17	10	1
AT2G39800.1	AT2G39800.1 | Symbols: P5CS1, ATP5CS | delta1-pyrroline-5-carboxylate synthase 1 | chr2:16598516-16602939 REVERSE LENGTH=717	223460000	100100000	63808000	15	11	3
AT3G03530.1	AT3G03530.1 | Symbols: NPC4 | non-specific phospholipase C4 | chr3:842686-844970 REVERSE LENGTH=538	345930000	422700000	273090000	15	14	8
AT3G01500.2	AT3G01500.2 | Symbols: CA1 | carbonic anhydrase 1 | chr3:194853-197873 REVERSE LENGTH=347	649350000	460220000	426930000	16	11	12
AT2G23390.1	AT2G23390.1 | Symbols: | CONTAINS InterPro DOMAIN/s: Protein of unknown function DUF482 (InterPro:IPR007434), Acyl-CoA N-acyltransferase (InterPro:IPR016181); Has 2165 Blast hits to 2163 proteins in 543 species: Archae - 0; Bacteria - 1044; Metazoa - 0; F	189660000	11965000	4436100	14	5	3
AT5G26000.1	AT5G26000.1 | Symbols: TGG1, BGLU38 | thioglucoside glucohydrolase 1 | chr5:9079678-9082347 REVERSE LENGTH=541	3583300000	4417000000	5471500000	39	35	32
ATCG00120.1	ATCG00120.1 | Symbols: ATPA | ATP synthase subunit alpha | chrC:9938-11461 REVERSE LENGTH=507	524450000	380350000	390420000	14	10	12
AT4G37800.1	AT4G37800.1 | Symbols: XTH7 | xyloglucan endotransglucosylase/hydrolase 7 | chr4:17775703-17777372 REVERSE LENGTH=293	2066600000	1384800000	1061300000	28	19	15
AT1G61850.1	AT1G61850.1 | Symbols: | phospholipases;galactolipases | chr1:22856317-22862225 FORWARD LENGTH=1311	0	0	0	0	0	0
AT1G78580.1	AT1G78580.1 | Symbols: ATTPS1, TPS1 | trehalose-6-phosphate synthase | chr1:29552495-29557482 REVERSE LENGTH=942	26357000	6629900	0	8	4	0
AT1G49430.1	AT1G49430.1 | Symbols: LACS2, LRD2 | long-chain acyl-CoA synthetase 2 | chr1:18291188-18295641 FORWARD LENGTH=665	8814900	0	0	2	0	0
AT2G29560.1	AT2G29560.1 | Symbols: ENOC | cytosolic enolase | chr2:12646635-12649694 FORWARD LENGTH=475	1274900000	1031500000	1222400000	31	27	19
AT3G23990.1	AT3G23990.1 | Symbols: HSP60, HSP60-3B | heat shock protein 60 | chr3:8669013-8672278 FORWARD LENGTH=577	1863600000	1525600000	1538500000	29	34	22
AT3G09630.1	AT3G09630.1 | Symbols: | Ribosomal protein L4/L1 family | chr3:2953813-2955444 FORWARD LENGTH=406	10801000	10129000	0	2	2	1
AT3G12145.1	AT3G12145.1 | Symbols: FLR1, FLOR1 | Leucine-rich repeat (LRR) family protein | chr3:3874764-3876075 REVERSE LENGTH=325	1052200000	1232700000	1218300000	22	13	14
AT3G17390.1	AT3G17390.1 | Symbols: MTO3, SAMS3, MAT4 | S-adenosylmethionine synthetase family protein | chr3:5952484-5953665 REVERSE LENGTH=393	2141800000	1630900000	584140000	26	19	10
AT1G20200.1	AT1G20200.1 | Symbols: EMB2719, HAP15 | PAM domain (PCI/PINT associated module) protein | chr1:7001409-7004154 REVERSE LENGTH=488	18712000	0	0	13	6	0
AT3G06650.1	AT3G06650.1 | Symbols: ACLB-1 | ATP-citrate lyase B-1 | chr3:2079247-2082633 REVERSE LENGTH=608	459520000	274600000	0	20	14	1
AT5G36880.2	AT5G36880.2 | Symbols: ACS | acetyl-CoA synthetase | chr5:14534961-14540296 REVERSE LENGTH=743	146970000	9592100	0	10	3	0
ATCG00480.1	ATCG00480.1 | Symbols: ATPB, PB | ATP synthase subunit beta | chrC:52660-54156 REVERSE LENGTH=498	290550000	105960000	322040000	12	9	7
AT1G55490.1	AT1G55490.1 | Symbols: CPN60B, LEN1 | chaperonin 60 beta | chr1:20715717-20718673 REVERSE LENGTH=600	5033600000	4244300000	3673400000	45	37	24
AT4G20360.1	AT4G20360.1 | Symbols: ATRAB8D, ATRABE1B, RABE1b | RAB GTPase homolog E1B | chr4:10990036-10991466 FORWARD LENGTH=476	695750000	215900000	94757000	10	6	2
AT5G09810.1	AT5G09810.1 | Symbols: ACT7 | actin 7 | chr5:3052809-3054220 FORWARD LENGTH=377	1714300000	426680000	50061000	19	13	3
AT2G36530.1	AT2G36530.1 | Symbols: LOS2, ENO2 | Enolase | chr2:15321081-15323786 REVERSE LENGTH=444	1893900000	381420000	188840000	29	9	6
AT5G20830.1	AT5G20830.1 | Symbols: SUS1, ASUS1, atsus1 | sucrose synthase 1 | chr5:7050599-7054032 REVERSE LENGTH=808	403680000	139260000	75007000	22	9	3
AT1G78900.1	AT1G78900.1 | Symbols: VHA-A | vacuolar ATP synthase subunit A | chr1:29660463-29664575 FORWARD LENGTH=623	369410000	352880000	116840000	30	22	9
AT1G30580.1	AT1G30580.1 | Symbols: | GTP binding | chr1:10831953-10835454 REVERSE LENGTH=394	113840000	0	0	6	2	1
AT3G55870.1	AT3G55870.1 | Symbols: | ADC synthase superfamily protein | chr3:20731326-20733765 FORWARD LENGTH=492	597900000	376400000	92388000	21	14	3
AT5G19990.1	AT5G19990.1 | Symbols: RPT6A, ATSUG1 | regulatory particle triple-A ATPase 6A | chr5:6752144-6754918 FORWARD LENGTH=419	23942000	0	63039000	8	4	4
AT5G50920.1	AT5G50920.1 | Symbols: CLPC, ATHSP93-V, HSP93-V, DCA1, CLPC1 | CLPC homologue 1 | chr5:20715710-20719800 REVERSE LENGTH=929	58902000	21237000	0	7	4	0
AT2G33150.1	AT2G33150.1 | Symbols: PKT3, PED1, KAT2 | peroxisomal 3-ketoacyl-CoA thiolase 3 | chr2:14047814-14050983 REVERSE LENGTH=462	128590000	105130000	49633000	14	6	2
AT2G27040.1	AT2G27040.1 | Symbols: AGO4, OCP11 | Argonaute family protein | chr2:11536795-11541503 REVERSE LENGTH=924	85479000	20490000	0	6	5	0
AT2G23350.1	AT2G23350.1 | Symbols: PAB4, PABP4 | poly(A) binding protein 4 | chr2:9943209-9946041 FORWARD LENGTH=662	406380000	136150000	43987000	12	6	4
AT1G33140.1	AT1G33140.1 | Symbols: PGY2 | Ribosomal protein L6 family | chr1:12023360-12024502 FORWARD LENGTH=194;AT1G33120.1 | Symbols: | Ribosomal protein L6 family | chr1:12010986-12012223 FORWARD LENGTH=194	14690000	0	0	3	2	1
AT5G03470.1	AT5G03470.1 | Symbols: ATB ALPHA | Protein phosphatase 2A regulatory B subunit family protein | chr5:866795-868872 FORWARD LENGTH=495	172030000	30513000	0	8	3	0
AT2G29550.1	AT2G29550.1 | Symbols: TUB7 | tubulin beta-7 chain | chr2:12644258-12645932 REVERSE LENGTH=449	1046200000	683910000	388920000	10	7	2
AT2G36880.1	AT2G36880.1 | Symbols: MAT3 | methionine adenosyltransferase 3 | chr2:15479721-15480893 REVERSE LENGTH=390	1598600000	1508800000	903020000	29	24	13
AT3G17590.2	AT3G17590.2 | Symbols: BSH | transcription regulatory protein SNF5, putative (BSH) | chr3:6017313-6019591 REVERSE LENGTH=242	0	27648000	0	0	1	0
AT1G20960.1	AT1G20960.1 | Symbols: emb1507 | U5 small nuclear ribonucleoprotein helicase, putative | chr1:7302591-7309914 REVERSE LENGTH=2171	20107000	89149000	0	5	5	1
AT4G05420.1	AT4G05420.1 | Symbols: DDB1A | damaged DNA binding protein 1A | chr4:2746288-2752663 FORWARD LENGTH=1088	235580000	188420000	197460000	16	12	8
AT5G65720.1	AT5G65720.1 | Symbols: ATNIFS1, NIFS1, NFS1, ATNFS1 | nitrogen fixation S (NIFS)-like 1 | chr5:26296349-26297710 FORWARD LENGTH=453	36507000	0	0	4	0	1
AT2G41740.1	AT2G41740.1 | Symbols: VLN2, ATVLN2 | villin 2 | chr2:17410962-17416878 REVERSE LENGTH=976	175610000	93622000	27402000	16	12	3
AT1G52570.1	AT1G52570.1 | Symbols: PLDALPHA2 | phospholipase D alpha 2 | chr1:19583940-19586551 REVERSE LENGTH=810	865930000	1476100000	1449200000	28	33	23
AT1G52400.1	AT1G52400.1 | Symbols: BGL1, BGLU18, ATBG1 | beta glucosidase 18 | chr1:19515250-19517930 FORWARD LENGTH=528	586170000	548880000	668020000	17	19	10
AT1G26630.1	AT1G26630.1 | Symbols: FBR12, ATELF5A-2, ELF5A-2 | Eukaryotic translation initiation factor 5A-1 (eIF-5A 1) protein | chr1:9205968-9207098 FORWARD LENGTH=159	1856500000	1312800000	552650000	16	9	5
AT1G06500.1	AT1G06500.1 | Symbols: | unknown protein; Has 25 Blast hits to 25 proteins in 10 species: Archae - 0; Bacteria - 0; Metazoa - 0; Fungi - 0; Plants - 25; Viruses - 0; Other Eukaryotes - 0 (source: NCBI BLink). | chr1:1990176-1990586 FORWARD LENGTH=136	0	1135700000	1384400000	0	6	6
AT3G44320.1	AT3G44320.1 | Symbols: NIT3, AtNIT3 | nitrilase 3 | chr3:15993419-15995493 FORWARD LENGTH=346	48791000000	20991000000	29670000000	73	17	13
ATCG00170.1	ATCG00170.1 | Symbols: RPOC2 | DNA-directed RNA polymerase family protein | chrC:15938-20068 REVERSE LENGTH=1376	0	0	0	0	1	1
AT3G02760.1	AT3G02760.1 | Symbols: | Class II aaRS and biotin synthetases superfamily protein | chr3:597588-600650 REVERSE LENGTH=883	33645000	0	0	4	1	0
AT1G09620.1	AT1G09620.1 | Symbols: | ATP binding;leucine-tRNA ligases;aminoacyl-tRNA ligases;nucleotide binding;ATP binding;aminoacyl-tRNA ligases | chr1:3113077-3116455 REVERSE LENGTH=1091	59319000	16697000	0	8	3	0
AT5G35360.3	AT5G35360.3 | Symbols: CAC2 | acetyl Co-enzyme a carboxylase biotin carboxylase subunit | chr5:13584300-13588163 FORWARD LENGTH=555	163390000	143210000	41625000	15	13	6
AT3G20050.1	AT3G20050.1 | Symbols: ATTCP-1, TCP-1 | T-complex protein 1 alpha subunit | chr3:6998544-7002266 REVERSE LENGTH=545	216280000	134580000	73000000	10	9	6
AT1G29150.1	AT1G29150.1 | Symbols: ATS9, RPN6 | non-ATPase subunit 9 | chr1:10181240-10182499 FORWARD LENGTH=419	17722000	0	0	2	0	0
AT2G32730.1	AT2G32730.1 | Symbols: | 26S proteasome regulatory complex, non-ATPase subcomplex, Rpn2/Psmd1 subunit | chr2:13880189-13885464 FORWARD LENGTH=1004	27305000	5057200	0	6	3	2
AT1G74470.1	AT1G74470.1 | Symbols: | Pyridine nucleotide-disulphide oxidoreductase family protein | chr1:27991248-27992845 FORWARD LENGTH=467	13322000	0	0	5	1	0
AT2G05920.1	AT2G05920.1 | Symbols: | Subtilase family protein | chr2:2269831-2272207 REVERSE LENGTH=754	1657400000	3023900000	3369700000	20	27	24
AT2G31610.1	AT2G31610.1 | Symbols: | Ribosomal protein S3 family protein | chr2:13450384-13451669 FORWARD LENGTH=250	93818000	197020000	0	3	4	1
AT1G62020.1	AT1G62020.1 | Symbols: | Coatomer, alpha subunit | chr1:22919814-22923728 FORWARD LENGTH=1216	51960000	23584000	0	6	3	0
AT3G20280.1	AT3G20280.1 | Symbols: | RING/FYVE/PHD zinc finger superfamily protein | chr3:7071475-7074340 FORWARD LENGTH=743	0	0	0	0	0	0
AT2G04030.1	AT2G04030.1 | Symbols: CR88, EMB1956, HSP90.5, Hsp88.1, AtHsp90.5 | Chaperone protein htpG family protein | chr2:1281983-1285909 FORWARD LENGTH=780	320100000	52654000	50708000	22	7	7
AT3G55220.1	AT3G55220.1 | Symbols: | Cleavage and polyadenylation specificity factor (CPSF) A subunit protein | chr3:20467116-20470944 REVERSE LENGTH=1214;AT3G55200.1 | Symbols: | Cleavage and polyadenylation specificity factor (CPSF) A subunit protein | chr3:204605	76134000	33667000	0	7	2	1
AT5G09590.1	AT5G09590.1 | Symbols: MTHSC70-2, HSC70-5 | mitochondrial HSO70 2 | chr5:2975721-2978508 FORWARD LENGTH=682	380350000	273240000	486480000	10	10	10
AT4G24190.1	AT4G24190.1 | Symbols: SHD, HSP90.7, AtHsp90.7, AtHsp90-7 | Chaperone protein htpG family protein | chr4:12551902-12555851 REVERSE LENGTH=823	557190000	428430000	277760000	14	10	8
AT1G24510.1	AT1G24510.1 | Symbols: | TCP-1/cpn60 chaperonin family protein | chr1:8685504-8688101 REVERSE LENGTH=535	344620000	111310000	69852000	14	7	4
AT3G03960.1	AT3G03960.1 | Symbols: | TCP-1/cpn60 chaperonin family protein | chr3:1024432-1027604 FORWARD LENGTH=549	513730000	324940000	251570000	22	19	11
ATCG00500.1	ATCG00500.1 | Symbols: ACCD | acetyl-CoA carboxylase carboxyl transferase subunit beta | chrC:57075-58541 FORWARD LENGTH=488	172860000	33016000	10140000	11	6	3
AT4G27440.1	AT4G27440.1 | Symbols: PORB | protochlorophyllide oxidoreductase B | chr4:13725648-13727107 FORWARD LENGTH=401	0	0	0	1	1	0
AT3G54930.1	AT3G54930.1 | Symbols: | Protein phosphatase 2A regulatory B subunit family protein | chr3:20351084-20352659 REVERSE LENGTH=497	286400000	151580000	0	7	3	0
AT3G14120.1	AT3G14120.1 | Symbols: | FUNCTIONS IN: molecular_function unknown; INVOLVED IN: transport; LOCATED IN: nuclear pore; EXPRESSED IN: 23 plant structures; EXPRESSED DURING: 13 growth stages; CONTAINS InterPro DOMAIN/s: Nuclear pore protein 84/107 (InterPro:I	15603000	0	0	5	1	0
AT2G44160.1	AT2G44160.1 | Symbols: MTHFR2 | methylenetetrahydrofolate reductase 2 | chr2:18262301-18265185 FORWARD LENGTH=594	172730000	55714000	0	8	2	0
AT2G18960.1	AT2G18960.1 | Symbols: AHA1, PMA, OST2, HA1 | H(+)-ATPase 1 | chr2:8221858-8227268 FORWARD LENGTH=949	0	0	0	1	1	2
AT1G22410.1	AT1G22410.1 | Symbols: | Class-II DAHP synthetase family protein | chr1:7912120-7914742 FORWARD LENGTH=527	74462000	0	0	3	1	0
AT3G02530.1	AT3G02530.1 | Symbols: | TCP-1/cpn60 chaperonin family protein | chr3:528806-532457 REVERSE LENGTH=535	249530000	208050000	80935000	18	10	4
AT1G23310.1	AT1G23310.1 | Symbols: GGT1, AOAT1, GGAT1 | glutamate:glyoxylate aminotransferase | chr1:8268720-8271329 REVERSE LENGTH=481	148450000	70142000	21422000	8	9	3
AT5G11170.1	AT5G11170.1 | Symbols: | DEAD/DEAH box RNA helicase family protein | chr5:3553334-3556646 FORWARD LENGTH=427;AT5G11200.2 | Symbols: | DEAD/DEAH box RNA helicase family protein | chr5:3567389-3570686 FORWARD LENGTH=486	559250000	147040000	45776000	27	9	5
AT5G20010.1	AT5G20010.1 | Symbols: RAN-1, RAN1, ATRAN1 | RAS-related nuclear protein-1 | chr5:6760364-6761747 FORWARD LENGTH=221;AT5G55190.1 | Symbols: RAN3, ATRAN3 | RAN GTPase 3 | chr5:22392285-22393957 FORWARD LENGTH=221;AT5G20020.1 | Symbols: RAN2 | RAS-related GT	2477200000	2043200000	1474700000	17	15	11
AT1G33410.1	AT1G33410.1 | Symbols: SAR1, NUP160, ATNUP160 | SUPPRESSOR OF AUXIN RESISTANCE1 | chr1:12109769-12118828 REVERSE LENGTH=1504	0	0	0	1	0	0
AT3G03570.1	AT3G03570.1 | Symbols: | Protein of unknown function (DUF3550/UPF0682) | chr3:857013-860105 FORWARD LENGTH=607	16654000	0	0	3	1	0
AT1G49670.2	AT1G49670.2 | Symbols: NQR | ARP protein (REF) | chr1:18381591-18386021 REVERSE LENGTH=652	23219000	0	0	3	0	0
AT2G36580.1	AT2G36580.1 | Symbols: | Pyruvate kinase family protein | chr2:15339253-15342781 FORWARD LENGTH=527	20960000	0	0	2	1	0
AT1G79930.1	AT1G79930.1 | Symbols: HSP91 | heat shock protein 91 | chr1:30063781-30067067 REVERSE LENGTH=831	292410000	82452000	32911000	26	9	3
AT5G20290.1	AT5G20290.1 | Symbols: | Ribosomal protein S8e family protein | chr5:6851695-6853012 REVERSE LENGTH=222	692850000	717260000	787460000	16	12	11
AT4G39330.1	AT4G39330.1 | Symbols: ATCAD9, CAD9 | cinnamyl alcohol dehydrogenase 9 | chr4:18291268-18292772 FORWARD LENGTH=360	45761000	57487000	0	3	2	1
AT3G29360.1	AT3G29360.1 | Symbols: | UDP-glucose 6-dehydrogenase family protein | chr3:11267375-11268817 REVERSE LENGTH=480	261330000	113870000	45216000	14	9	3
AT5G04140.2	AT5G04140.2 | Symbols: GLU1, GLS1, GLUS, FD-GOGAT | glutamate synthase 1 | chr5:1130031-1138186 FORWARD LENGTH=1648	65408000	8909500	0	12	4	1
AT5G26742.2	AT5G26742.2 | Symbols: emb1138 | DEAD box RNA helicase (RH3) | chr5:9285540-9288871 REVERSE LENGTH=748	34347000	0	0	5	2	1
AT1G50200.1	AT1G50200.1 | Symbols: ALATS, ACD | Alanyl-tRNA synthetase | chr1:18591429-18598311 REVERSE LENGTH=1003	49391000	0	0	6	1	0
AT1G29880.1	AT1G29880.1 | Symbols: | glycyl-tRNA synthetase / glycine--tRNA ligase | chr1:10459662-10462781 REVERSE LENGTH=729	43581000	8326100	0	10	2	0
AT2G19070.1	AT2G19070.1 | Symbols: SHT | spermidine hydroxycinnamoyl transferase | chr2:8260185-8261958 REVERSE LENGTH=451	48660000	29674000	0	6	4	1
AT3G11830.1	AT3G11830.1 | Symbols: | TCP-1/cpn60 chaperonin family protein | chr3:3732734-3736156 FORWARD LENGTH=557	205300000	129680000	58907000	15	6	2
AT5G26360.1	AT5G26360.1 | Symbols: | TCP-1/cpn60 chaperonin family protein | chr5:9255561-9258891 REVERSE LENGTH=555	411290000	279110000	148070000	19	15	9
AT3G18000.1	AT3G18000.1 | Symbols: NMT1, XPL1, PEAMT | S-adenosyl-L-methionine-dependent methyltransferases superfamily protein | chr3:6154578-6157331 FORWARD LENGTH=491	65921000	18847000	0	7	3	0
AT3G22960.1	AT3G22960.1 | Symbols: PKP1, PKP-ALPHA | Pyruvate kinase family protein | chr3:8139369-8141771 FORWARD LENGTH=596	144320000	42554000	0	11	4	1
AT4G35090.1	AT4G35090.1 | Symbols: CAT2 | catalase 2 | chr4:16700937-16703215 REVERSE LENGTH=492	884570000	532220000	149510000	17	9	2
AT2G05990.1	AT2G05990.1 | Symbols: MOD1, ENR1 | NAD(P)-binding Rossmann-fold superfamily protein | chr2:2322876-2324867 FORWARD LENGTH=390	322160000	99759000	0	7	4	1
AT1G11860.1	AT1G11860.1 | Symbols: | Glycine cleavage T-protein family | chr1:4001801-4003245 FORWARD LENGTH=408	522560000	84478000	0	4	7	2
AT1G53500.1	AT1G53500.1 | Symbols: MUM4, RHM2, ATRHM2, ATMUM4 | NAD-dependent epimerase/dehydratase family protein | chr1:19967157-19969239 REVERSE LENGTH=667	34572000	0	0	5	0	0
AT2G24270.4	AT2G24270.4 | Symbols: ALDH11A3 | aldehyde dehydrogenase 11A3 | chr2:10327109-10329601 REVERSE LENGTH=503	609470000	0	0	18	0	0
AT4G34200.1	AT4G34200.1 | Symbols: EDA9 | D-3-phosphoglycerate dehydrogenase | chr4:16374041-16376561 REVERSE LENGTH=603	176550000	33930000	0	7	4	2
AT3G25230.2	AT3G25230.2 | Symbols: ROF1, ATFKBP62, FKBP62 | rotamase FKBP 1 | chr3:9188257-9191175 FORWARD LENGTH=562	321210000	211380000	182760000	9	7	3
AT4G10340.1	AT4G10340.1 | Symbols: LHCB5 | light harvesting complex of photosystem II 5 | chr4:6408200-6409496 FORWARD LENGTH=280	102900000	22424000	0	7	2	0
AT5G19510.1	AT5G19510.1 | Symbols: | Translation elongation factor EF1B/ribosomal protein S6 family protein | chr5:6581854-6583137 REVERSE LENGTH=224	7284700000	6454200000	6006800000	26	24	14
AT2G47110.1	AT2G47110.1 | Symbols: UBQ6 | ubiquitin 6 | chr2:19344701-19345174 FORWARD LENGTH=157;AT3G62250.1 | Symbols: UBQ5 | ubiquitin 5 | chr3:23037138-23037611 FORWARD LENGTH=157;AT1G23410.1 | Symbols: | Ribosomal protein S27a / Ubiquitin family protein | chr1:8	1669800000	1060100000	1210800000	8	7	7
AT5G25980.2	AT5G25980.2 | Symbols: TGG2, BGLU37 | glucoside glucohydrolase 2 | chr5:9072730-9075477 FORWARD LENGTH=547	2998300000	3662000000	4399800000	28	18	13
AT4G22320.1	AT4G22320.1 | Symbols: | unknown protein; BEST Arabidopsis thaliana protein match is: unknown protein (TAIR:AT5G55210.1); Has 8953 Blast hits to 5363 proteins in 542 species: Archae - 33; Bacteria - 806; Metazoa - 2454; Fungi - 831; Plants - 279; Viruses	0	549900000	781860000	0	10	10
AT3G02260.1	AT3G02260.1 | Symbols: BIG, DOC1, TIR3, UMB1, ASA1, LPR1, CRM1 | auxin transport protein (BIG) | chr3:431152-448489 REVERSE LENGTH=5098	0	0	0	0	0	0
AT5G22780.1	AT5G22780.1 | Symbols: | Adaptor protein complex AP-2, alpha subunit | chr5:7590100-7597828 REVERSE LENGTH=1013	7828000	0	0	4	0	0
AT5G40870.1	AT5G40870.1 | Symbols: ATUK/UPRT1, UKL1, UK/UPRT1 | uridine kinase/uracil phosphoribosyltransferase 1 | chr5:16375021-16378384 FORWARD LENGTH=486	0	0	0	0	0	0
AT1G76550.1	AT1G76550.1 | Symbols: | Phosphofructokinase family protein | chr1:28722900-28726929 REVERSE LENGTH=617	34075000	0	0	3	0	0
AT1G06290.1	AT1G06290.1 | Symbols: ACX3, ATACX3 | acyl-CoA oxidase 3 | chr1:1922423-1926002 FORWARD LENGTH=675	83252000	0	0	9	2	0
AT4G34450.1	AT4G34450.1 | Symbols: | coatomer gamma-2 subunit, putative / gamma-2 coat protein, putative / gamma-2 COP, putative | chr4:16471956-16476795 FORWARD LENGTH=886	21847000	35694000	0	6	5	2
AT4G16130.1	AT4G16130.1 | Symbols: ARA1, ISA1, ATISA1 | arabinose kinase | chr4:9120875-9127656 FORWARD LENGTH=1039	72787000	0	0	11	1	0
AT4G04910.1	AT4G04910.1 | Symbols: NSF | AAA-type ATPase family protein | chr4:2489696-2495666 REVERSE LENGTH=742	83326000	0	0	10	0	0
AT1G12000.1	AT1G12000.1 | Symbols: | Phosphofructokinase family protein | chr1:4050159-4053727 REVERSE LENGTH=566	100350000	0	0	8	3	1
AT4G34110.1	AT4G34110.1 | Symbols: PAB2, PABP2, ATPAB2 | poly(A) binding protein 2 | chr4:16336732-16339892 FORWARD LENGTH=629	224980000	178550000	129030000	12	11	4
AT2G28000.1	AT2G28000.1 | Symbols: CPN60A, CH-CPN60A, SLP | chaperonin-60alpha | chr2:11926603-11929184 FORWARD LENGTH=586	3933100000	2987600000	2707200000	41	33	30
AT5G28840.1	AT5G28840.1 | Symbols: GME | GDP-D-mannose 3,5-epimerase | chr5:10862472-10864024 REVERSE LENGTH=377	109550000	40102000	0	4	3	1
AT4G24820.1	AT4G24820.1 | Symbols: | 26S proteasome, regulatory subunit Rpn7;Proteasome component (PCI) domain | chr4:12790471-12792599 REVERSE LENGTH=387	147610000	0	0	5	3	0
AT3G02110.1	AT3G02110.1 | Symbols: scpl25 | serine carboxypeptidase-like 25 | chr3:370902-373637 REVERSE LENGTH=473	188520000	153220000	174570000	5	4	3
AT1G04410.1	AT1G04410.1 | Symbols: | Lactate/malate dehydrogenase family protein | chr1:1189418-1191267 REVERSE LENGTH=332	1742600000	1126700000	769860000	16	9	5
AT1G71080.1	AT1G71080.1 | Symbols: | RNA polymerase II transcription elongation factor | chr1:26809987-26811645 REVERSE LENGTH=326	8663300000	10491000000	21847000000	31	34	33
AT1G30230.2	AT1G30230.2 | Symbols: | Glutathione S-transferase, C-terminal-like;Translation elongation factor EF1B/ribosomal protein S6 | chr1:10639286-10640601 FORWARD LENGTH=260	1719300000	1632100000	1112800000	19	20	12
AT1G04170.1	AT1G04170.1 | Symbols: EIF2 GAMMA | eukaryotic translation initiation factor 2 gamma subunit | chr1:1097423-1099702 FORWARD LENGTH=465	30095000	0	0	3	0	0
AT4G21710.1	AT4G21710.1 | Symbols: NRPB2, EMB1989, RPB2 | DNA-directed RNA polymerase family protein | chr4:11535684-11542200 REVERSE LENGTH=1188	42216000	27559000	0	7	1	3
AT4G26870.1	AT4G26870.1 | Symbols: | Class II aminoacyl-tRNA and biotin synthetases superfamily protein | chr4:13505381-13507619 FORWARD LENGTH=532	0	0	0	3	0	0
AT3G18190.1	AT3G18190.1 | Symbols: | TCP-1/cpn60 chaperonin family protein | chr3:6232226-6233836 FORWARD LENGTH=536	299650000	161880000	0	16	14	3
AT3G18060.1	AT3G18060.1 | Symbols: | transducin family protein / WD-40 repeat family protein | chr3:6183880-6186788 FORWARD LENGTH=609	426600000	90146000	0	14	4	2
AT3G25860.1	AT3G25860.1 | Symbols: LTA2, PLE2 | 2-oxoacid dehydrogenases acyltransferase family protein | chr3:9460632-9462585 FORWARD LENGTH=480	109530000	133180000	163960000	9	5	6
AT4G33680.1	AT4G33680.1 | Symbols: AGD2 | Pyridoxal phosphate (PLP)-dependent transferases superfamily protein | chr4:16171847-16174630 REVERSE LENGTH=461	251790000	214340000	180650000	12	10	4
AT3G55410.1	AT3G55410.1 | Symbols: | 2-oxoglutarate dehydrogenase, E1 component | chr3:20541897-20545728 FORWARD LENGTH=1017	0	0	0	0	0	0
AT1G24180.1	AT1G24180.1 | Symbols: IAR4 | Thiamin diphosphate-binding fold (THDP-binding) superfamily protein | chr1:8560777-8563382 REVERSE LENGTH=393	0	0	0	3	0	0
AT5G15200.1	AT5G15200.1 | Symbols: | Ribosomal protein S4 | chr5:4935124-4936334 REVERSE LENGTH=198;AT5G39850.1 | Symbols: | Ribosomal protein S4 | chr5:15950053-15951171 FORWARD LENGTH=197	189160000	30141000	0	5	2	2
AT5G52040.2	AT5G52040.2 | Symbols: ATRSP41, RS41, At-RS41 | RNA-binding (RRM/RBD/RNP motifs) family protein | chr5:21131081-21133318 FORWARD LENGTH=357	183370000000	216900000000	242140000000	415	296	266
AT4G02930.1	AT4G02930.1 | Symbols: | GTP binding Elongation factor Tu family protein | chr4:1295751-1298354 REVERSE LENGTH=454	717920000	172940000	0	11	4	0
AT1G18270.3	AT1G18270.3 | Symbols: | ketose-bisphosphate aldolase class-II family protein | chr1:6283634-6293772 REVERSE LENGTH=1393	23969000	0	0	3	2	1
AT5G11040.1	AT5G11040.1 | Symbols: TRS120, AtTRS120 | TRS120 | chr5:3495332-3500610 FORWARD LENGTH=1186	0	0	0	0	0	0
AT1G65930.1	AT1G65930.1 | Symbols: cICDH | cytosolic NADP+-dependent isocitrate dehydrogenase | chr1:24539088-24541861 FORWARD LENGTH=410	22527000	0	0	5	0	0
AT1G68560.1	AT1G68560.1 | Symbols: ATXYL1, XYL1, TRG1 | alpha-xylosidase 1 | chr1:25734435-25737897 REVERSE LENGTH=915	54934000	57658000	82385000	5	7	3
AT5G35630.1	AT5G35630.1 | Symbols: GS2, GLN2, ATGSL1 | glutamine synthetase 2 | chr5:13831220-13833239 FORWARD LENGTH=430	1190100000	645510000	271140000	12	6	6
AT2G47510.1	AT2G47510.1 | Symbols: FUM1 | fumarase 1 | chr2:19498614-19502020 FORWARD LENGTH=492	496450000	253170000	164600000	14	5	4
AT1G63660.1	AT1G63660.1 | Symbols: | GMP synthase (glutamine-hydrolyzing), putative / glutamine amidotransferase, putative | chr1:23604127-23607080 REVERSE LENGTH=534	27142000	0	0	2	0	0
AT5G20890.1	AT5G20890.1 | Symbols: | TCP-1/cpn60 chaperonin family protein | chr5:7087020-7089906 REVERSE LENGTH=527	331620000	131190000	114720000	22	6	7
AT3G57560.1	AT3G57560.1 | Symbols: NAGK | N-acetyl-l-glutamate kinase | chr3:21311164-21312207 REVERSE LENGTH=347	2674000000	1213200000	543950000	17	11	9
AT5G43010.1	AT5G43010.1 | Symbols: RPT4A | regulatory particle triple-A ATPase 4A | chr5:17248563-17251014 REVERSE LENGTH=399	48617000	0	0	4	1	2
AT4G00660.2	AT4G00660.2 | Symbols: RH8, ATRH8 | RNAhelicase-like 8 | chr4:274638-277438 FORWARD LENGTH=505	146590000	0	0	5	3	0
AT1G65960.2	AT1G65960.2 | Symbols: GAD2 | glutamate decarboxylase 2 | chr1:24552094-24557253 FORWARD LENGTH=494	676120000	576720000	330250000	25	19	11
AT3G28830.1	AT3G28830.1 | Symbols: | Protein of unknown function (DUF1216) | chr3:10831233-10833020 FORWARD LENGTH=539	0	0	0	0	3	0
AT4G29040.1	AT4G29040.1 | Symbols: RPT2a | regulatory particle AAA-ATPase 2A | chr4:14312369-14314386 FORWARD LENGTH=443	121230000	42307000	20775000	7	2	3
AT5G19780.1	AT5G19780.1 | Symbols: TUA5 | tubulin alpha-5 | chr5:6687212-6688926 FORWARD LENGTH=450;AT5G19770.1 | Symbols: TUA3 | tubulin alpha-3 | chr5:6682761-6684474 REVERSE LENGTH=450	62558000	24064000	83422000	2	2	2
AT5G60790.1	AT5G60790.1 | Symbols: ATGCN1, GCN1 | ABC transporter family protein | chr5:24453760-24455767 REVERSE LENGTH=595	317570000	24396000	0	13	4	1
AT5G55210.1	AT5G55210.1 | Symbols: | unknown protein; FUNCTIONS IN: molecular_function unknown; INVOLVED IN: biological_process unknown; LOCATED IN: chloroplast; EXPRESSED IN: 23 plant structures; EXPRESSED DURING: 13 growth stages; BEST Arabidopsis thaliana protein	0	0	0	0	1	1
AT5G07350.2	AT5G07350.2 | Symbols: Tudor1, AtTudor1, TSN1 | TUDOR-SN protein 1 | chr5:2320021-2324892 REVERSE LENGTH=1007	0	0	0	1	0	0
AT5G47010.1	AT5G47010.1 | Symbols: UPF1, LBA1, ATUPF1 | RNA helicase, putative | chr5:19072009-19078856 FORWARD LENGTH=1254	0	0	0	1	0	0
AT1G30630.1	AT1G30630.1 | Symbols: | Coatomer epsilon subunit | chr1:10858546-10860173 REVERSE LENGTH=292	84357000	84377000	0	7	3	1
AT2G03750.1	AT2G03750.1 | Symbols: | P-loop containing nucleoside triphosphate hydrolases superfamily protein | chr2:1147968-1149023 REVERSE LENGTH=351	26505000	0	0	4	0	0
AT5G13650.2	AT5G13650.2 | Symbols: | elongation factor family protein | chr5:4397821-4402364 FORWARD LENGTH=676	27510000	0	0	3	0	0
AT1G09270.1	AT1G09270.1 | Symbols: IMPA-4 | importin alpha isoform 4 | chr1:2994506-2997833 FORWARD LENGTH=538	108050000	57225000	0	6	4	0
AT4G04640.1	AT4G04640.1 | Symbols: ATPC1 | ATPase, F1 complex, gamma subunit protein | chr4:2350761-2351882 REVERSE LENGTH=373	65776000	12069000	0	7	4	2
AT4G16720.1	AT4G16720.1 | Symbols: | Ribosomal protein L23/L15e family protein | chr4:9400156-9401315 REVERSE LENGTH=204;AT4G17390.1 | Symbols: | Ribosomal protein L23/L15e family protein | chr4:9714407-9715545 REVERSE LENGTH=204	120080000	0	0	5	2	0
AT1G72970.1	AT1G72970.1 | Symbols: HTH, EDA17 | Glucose-methanol-choline (GMC) oxidoreductase family protein | chr1:27452872-27455706 FORWARD LENGTH=594	0	0	0	0	0	0
AT5G43940.2	AT5G43940.2 | Symbols: HOT5 | GroES-like zinc-binding dehydrogenase family protein | chr5:17684265-17686379 FORWARD LENGTH=391	302790000	184390000	0	7	4	3
AT2G07698.1	AT2G07698.1 | Symbols: | ATPase, F1 complex, alpha subunit protein | chr2:3361474-3364028 FORWARD LENGTH=777;ATMG01190.1 | Symbols: ATP1 | ATP synthase subunit 1 | chrM:302166-303689 REVERSE LENGTH=507	316640000	190080000	83191000	9	8	2
AT1G05460.1	AT1G05460.1 | Symbols: SDE3 | P-loop containing nucleoside triphosphate hydrolases superfamily protein | chr1:1601357-1604658 REVERSE LENGTH=1002	1130000000	1112700000	740500000	12	14	3
AT2G18020.1	AT2G18020.1 | Symbols: EMB2296 | Ribosomal protein L2 family | chr2:7837151-7838160 FORWARD LENGTH=258	47771000	44477000	0	2	2	2
AT5G38420.1	AT5G38420.1 | Symbols: | Ribulose bisphosphate carboxylase (small chain) family protein | chr5:15381203-15381978 REVERSE LENGTH=181;AT5G38410.3 | Symbols: | Ribulose bisphosphate carboxylase (small chain) family protein | chr5:15377501-15378306 REVERSE L	14614000000	22304000000	22416000000	32	21	16
AT2G02560.1	AT2G02560.1 | Symbols: CAND1, ATCAND1, ETA2, TIP120, HVE | cullin-associated and neddylation dissociated | chr2:690345-697342 FORWARD LENGTH=1219	0	0	0	0	0	0
ATCG00190.1	ATCG00190.1 | Symbols: RPOB | RNA polymerase subunit beta | chrC:23111-26329 REVERSE LENGTH=1072	0	0	0	0	0	0
AT1G08520.1	AT1G08520.1 | Symbols: ALB1, ALB-1V, V157, PDE166, CHLD | ALBINA 1 | chr1:2696538-2700819 FORWARD LENGTH=760	0	0	0	4	2	0
AT1G02150.1	AT1G02150.1 | Symbols: | Tetratricopeptide repeat (TPR)-like superfamily protein | chr1:408779-410433 FORWARD LENGTH=524	23422000	0	0	2	0	0
AT4G22010.1	AT4G22010.1 | Symbols: sks4 | SKU5 similar 4 | chr4:11663429-11666463 FORWARD LENGTH=541	39635000	69663000	51449000	5	5	5
AT3G62310.1	AT3G62310.1 | Symbols: | RNA helicase family protein | chr3:23057516-23060561 REVERSE LENGTH=726	69064000	0	0	6	0	0
AT5G42270.1	AT5G42270.1 | Symbols: VAR1, FTSH5 | FtsH extracellular protease family | chr5:16902659-16905102 FORWARD LENGTH=704	0	0	0	0	0	0
AT3G44340.1	AT3G44340.1 | Symbols: CEF | clone eighty-four | chr3:16011923-16019873 REVERSE LENGTH=1096	92613000	0	0	9	1	0
AT1G49760.1	AT1G49760.1 | Symbols: PAB8, PABP8 | poly(A) binding protein 8 | chr1:18416740-18419753 FORWARD LENGTH=671	141680000	110100000	0	7	5	2
AT3G62830.1	AT3G62830.1 | Symbols: UXS2, ATUXS2, AUD1 | NAD(P)-binding Rossmann-fold superfamily protein | chr3:23232539-23235353 FORWARD LENGTH=445	0	0	0	0	0	0
AT1G30620.1	AT1G30620.1 | Symbols: HSR8, MUR4, UXE1 | NAD(P)-binding Rossmann-fold superfamily protein | chr1:10855496-10857970 FORWARD LENGTH=419	114270000	194230000	169070000	3	5	2
AT1G20630.1	AT1G20630.1 | Symbols: CAT1 | catalase 1 | chr1:7146812-7149609 FORWARD LENGTH=492	279770000	170170000	104830000	7	4	2
AT2G06850.1	AT2G06850.1 | Symbols: EXGT-A1, EXT, XTH4 | xyloglucan endotransglucosylase/hydrolase 4 | chr2:2763619-2765490 FORWARD LENGTH=296	183360000	322070000	258340000	9	8	9
AT1G72150.1	AT1G72150.1 | Symbols: PATL1 | PATELLIN 1 | chr1:27148558-27150652 FORWARD LENGTH=573	146340000	87324000	130640000	5	2	2
AT3G13930.1	AT3G13930.1 | Symbols: | Dihydrolipoamide acetyltransferase, long form protein | chr3:4596240-4600143 FORWARD LENGTH=539	133190000	205280000	150960000	5	4	4
AT1G79530.1	AT1G79530.1 | Symbols: GAPCP-1 | glyceraldehyde-3-phosphate dehydrogenase of plastid 1 | chr1:29916232-29919088 REVERSE LENGTH=422	15961000	0	0	2	2	1
AT3G62120.1	AT3G62120.1 | Symbols: | Class II aaRS and biotin synthetases superfamily protein | chr3:23001227-23003849 REVERSE LENGTH=530	54064000	103780000	0	10	6	1
AT3G14100.1	AT3G14100.1 | Symbols: | RNA-binding (RRM/RBD/RNP motifs) family protein | chr3:4673027-4675950 FORWARD LENGTH=427	83748000	29497000	23688000	6	2	2
AT4G16155.1	AT4G16155.1 | Symbols: | dihydrolipoyl dehydrogenases | chr4:9153570-9157322 REVERSE LENGTH=630	85440000	88647000	0	5	3	2
AT3G62870.1	AT3G62870.1 | Symbols: | Ribosomal protein L7Ae/L30e/S12e/Gadd45 family protein | chr3:23242862-23244273 REVERSE LENGTH=256	0	0	0	0	0	1
AT3G03950.3	AT3G03950.3 | Symbols: ECT1 | evolutionarily conserved C-terminal region 1 | chr3:1021502-1023767 FORWARD LENGTH=428	332490000	0	0	8	0	0
AT2G17360.1	AT2G17360.1 | Symbols: | Ribosomal protein S4 (RPS4A) family protein | chr2:7546598-7548138 FORWARD LENGTH=261;AT5G07090.1 | Symbols: | Ribosomal protein S4 (RPS4A) family protein | chr5:2202410-2203805 FORWARD LENGTH=262	339150000	62465000	104940000	7	4	4
AT3G06720.1	AT3G06720.1 | Symbols: AT-IMP, ATKAP ALPHA, AIMP ALPHA, IMPA-1, IMPA1 | importin alpha isoform 1 | chr3:2120559-2123555 FORWARD LENGTH=532	277440000	72083000	0	7	3	0
AT1G18080.1	AT1G18080.1 | Symbols: ATARCA, RACK1A_AT, RACK1A | Transducin/WD40 repeat-like superfamily protein | chr1:6222325-6223901 FORWARD LENGTH=327	891180000	764100000	949690000	11	14	12
AT1G22300.1	AT1G22300.1 | Symbols: GRF10, 14-3-3EPSILON, GF14 EPSILON | general regulatory factor 10 | chr1:7879146-7881103 REVERSE LENGTH=254	1136700000	433500000	118170000	15	3	2
AT3G23600.1	AT3G23600.1 | Symbols: | alpha/beta-Hydrolases superfamily protein | chr3:8473833-8475655 FORWARD LENGTH=239	2695100000	2153600000	1880300000	14	12	8
AT2G21660.1	AT2G21660.1 | Symbols: ATGRP7, CCR2, GR-RBP7, GRP7 | cold, circadian rhythm, and rna binding 2 | chr2:9265477-9266316 REVERSE LENGTH=176	5298000000	7594800000	10598000000	27	23	22
AT1G43690.1	AT1G43690.1 | Symbols: | ubiquitin interaction motif-containing protein | chr1:16478519-16482589 FORWARD LENGTH=599	0	0	0	5	1	0
AT3G01310.1	AT3G01310.1 | Symbols: | Phosphoglycerate mutase-like family protein | chr3:94343-101603 REVERSE LENGTH=1056;AT5G15070.2 | Symbols: | Phosphoglycerate mutase-like family protein | chr5:4876898-4885615 FORWARD LENGTH=1059	0	0	0	2	1	0
AT3G19170.1	AT3G19170.1 | Symbols: ATPREP1, ATZNMP, PREP1 | presequence protease 1 | chr3:6625578-6631874 REVERSE LENGTH=1080	128680000	138450000	119060000	18	13	10
AT2G37040.1	AT2G37040.1 | Symbols: PAL1, ATPAL1 | PHE ammonia lyase 1 | chr2:15557602-15560237 REVERSE LENGTH=725	379280000	159140000	212050000	12	9	7
AT3G10690.1	AT3G10690.1 | Symbols: GYRA | DNA GYRASE A | chr3:3339612-3346243 REVERSE LENGTH=950	0	0	0	2	0	0
AT5G02240.1	AT5G02240.1 | Symbols: | NAD(P)-binding Rossmann-fold superfamily protein | chr5:451502-452984 FORWARD LENGTH=253	80137000	0	0	3	2	0
AT1G06950.1	AT1G06950.1 | Symbols: ATTIC110, TIC110 | translocon at the inner envelope membrane of chloroplasts 110 | chr1:2130303-2135563 REVERSE LENGTH=1016	0	0	0	2	1	0
AT3G13390.1	AT3G13390.1 | Symbols: sks11 | SKU5 similar 11 | chr3:4351401-4353289 REVERSE LENGTH=554	0	0	0	0	2	0
AT1G06000.1	AT1G06000.1 | Symbols: | UDP-Glycosyltransferase superfamily protein | chr1:1820495-1821802 REVERSE LENGTH=435	153400000	64232000	0	7	5	1
AT5G13520.1	AT5G13520.1 | Symbols: | peptidase M1 family protein | chr5:4342117-4344571 REVERSE LENGTH=616	353470000	97078000	0	18	11	2
AT2G47940.1	AT2G47940.1 | Symbols: DEGP2 | DEGP protease 2 | chr2:19618372-19622164 REVERSE LENGTH=607	199640000	92395000	43936000	8	4	2
AT5G48300.1	AT5G48300.1 | Symbols: ADG1, APS1 | ADP glucose pyrophosphorylase 1 | chr5:19570326-19572557 FORWARD LENGTH=520	304270000	181310000	101270000	10	6	4
AT3G14040.1	AT3G14040.1 | Symbols: | Pectin lyase-like superfamily protein | chr3:4648607-4650226 REVERSE LENGTH=445;AT3G07850.1 | Symbols: | Pectin lyase-like superfamily protein | chr3:2505813-2507438 REVERSE LENGTH=444	275390000	590900000	904360000	5	9	9
AT5G67030.1	AT5G67030.1 | Symbols: ABA1, LOS6, NPQ2, ATABA1, ZEP, IBS3, ATZEP | zeaxanthin epoxidase (ZEP) (ABA1) | chr5:26753745-26757090 REVERSE LENGTH=667	0	0	0	1	0	0
AT5G52920.1	AT5G52920.1 | Symbols: PKP1, PKP-BETA1, PKP2 | plastidic pyruvate kinase beta subunit 1 | chr5:21463680-21466612 FORWARD LENGTH=579	180190000	24384000	0	6	1	1
AT5G50850.1	AT5G50850.1 | Symbols: MAB1 | Transketolase family protein | chr5:20689671-20692976 FORWARD LENGTH=363	75423000	97221000	50678000	3	7	5
AT5G58290.1	AT5G58290.1 | Symbols: RPT3 | regulatory particle triple-A ATPase 3 | chr5:23569155-23571116 FORWARD LENGTH=408	57173000	29075000	0	4	3	1
AT3G63460.1	AT3G63460.1 | Symbols: | transducin family protein / WD-40 repeat family protein | chr3:23431009-23437241 REVERSE LENGTH=1104	142840000	56973000	29830000	13	7	2
AT1G70770.1	AT1G70770.1 | Symbols: | Protein of unknown function DUF2359, transmembrane | chr1:26688622-26691185 REVERSE LENGTH=610	0	0	0	1	0	0
AT1G10630.1	AT1G10630.1 | Symbols: ATARFA1F, ARFA1F | ADP-ribosylation factor A1F | chr1:3513189-3514230 REVERSE LENGTH=181;AT2G47170.1 | Symbols: ARF1A1C | Ras-related small GTP-binding family protein | chr2:19367264-19368518 FORWARD LENGTH=181;AT5G14670.1 | Symbols:	369270000	145240000	48067000	13	4	2
AT5G11710.1	AT5G11710.1 | Symbols: | ENTH/VHS family protein | chr5:3772981-3776316 FORWARD LENGTH=560	3125600000	2775100000	2149400000	40	35	24
AT1G73380.1	AT1G73380.1 | Symbols: | unknown protein; CONTAINS InterPro DOMAIN/s: Protein of unknown function DUF1308 (InterPro:IPR010733); Has 162 Blast hits to 160 proteins in 67 species: Archae - 0; Bacteria - 2; Metazoa - 120; Fungi - 0; Plants - 34; Viruses - 0;	32578000	0	0	4	0	0
AT3G11510.1	AT3G11510.1 | Symbols: | Ribosomal protein S11 family protein | chr3:3623757-3624866 REVERSE LENGTH=150	292410000	253740000	324160000	5	4	4
AT5G66190.1	AT5G66190.1 | Symbols: ATLFNR1, FNR1 | ferredoxin-NADP(+)-oxidoreductase 1 | chr5:26451203-26453012 REVERSE LENGTH=360	1535500000	1273900000	1489700000	21	19	13
AT3G26060.2	AT3G26060.2 | Symbols: ATPRX Q | Thioredoxin superfamily protein | chr3:9524807-9526123 FORWARD LENGTH=217	862250000	1109200000	1465000000	8	8	7
AT3G49010.1	AT3G49010.1 | Symbols: ATBBC1, BBC1, RSU2 | breast basic conserved 1 | chr3:18166971-18168047 REVERSE LENGTH=206	29386000	132100000	176900000	3	3	5
AT3G02520.1	AT3G02520.1 | Symbols: GRF7, GF14 NU | general regulatory factor 7 | chr3:526800-527915 REVERSE LENGTH=265	1377400000	643420000	208210000	24	14	6
AT1G67090.1	AT1G67090.1 | Symbols: RBCS1A | ribulose bisphosphate carboxylase small chain 1A | chr1:25048465-25049249 REVERSE LENGTH=180	55434000000	79319000000	51562000000	43	33	30
AT1G02080.1	AT1G02080.1 | Symbols: | transcription regulators | chr1:373335-386682 FORWARD LENGTH=2431	0	0	0	2	0	0
AT2G18790.1	AT2G18790.1 | Symbols: PHYB, HY3, OOP1 | phytochrome B | chr2:8140079-8144151 FORWARD LENGTH=1172	0	0	0	5	0	0
AT1G44900.1	AT1G44900.1 | Symbols: MCM2, ATMCM2 | minichromosome maintenance (MCM2/3/5) family protein | chr1:16970291-16974457 FORWARD LENGTH=936	0	0	0	3	0	0
AT4G11420.1	AT4G11420.1 | Symbols: EIF3A, ATEIF3A-1, EIF3A-1, ATTIF3A1, TIF3A1 | eukaryotic translation initiation factor 3A | chr4:6947834-6952053 REVERSE LENGTH=987	61020000	32930000	7357100	7	9	3
AT1G31230.1	AT1G31230.1 | Symbols: AK-HSDH I, AK-HSDH | aspartate kinase-homoserine dehydrogenase i | chr1:11158744-11163055 REVERSE LENGTH=911	0	0	0	1	1	0
AT5G46070.1	AT5G46070.1 | Symbols: | Guanylate-binding family protein | chr5:18683468-18688397 FORWARD LENGTH=1082	0	17239000	0	2	3	0
AT4G16340.1	AT4G16340.1 | Symbols: SPK1 | guanyl-nucleotide exchange factors;GTPase binding;GTP binding | chr4:9228773-9241060 REVERSE LENGTH=1830	0	0	0	3	0	0
AT1G68010.2	AT1G68010.2 | Symbols: HPR | hydroxypyruvate reductase | chr1:25493418-25495720 FORWARD LENGTH=387	164000000	0	0	16	1	0
AT2G41790.1	AT2G41790.1 | Symbols: | Insulinase (Peptidase family M16) family protein | chr2:17429453-17436110 REVERSE LENGTH=970	0	0	0	2	1	0
AT2G27600.1	AT2G27600.1 | Symbols: SKD1, VPS4, ATSKD1 | AAA-type ATPase family protein | chr2:11781226-11783730 FORWARD LENGTH=435	0	0	0	3	0	0
AT5G26830.1	AT5G26830.1 | Symbols: | Threonyl-tRNA synthetase | chr5:9437351-9441568 FORWARD LENGTH=709	48869000	0	0	3	0	0
AT3G12780.1	AT3G12780.1 | Symbols: PGK1 | phosphoglycerate kinase 1 | chr3:4061127-4063140 REVERSE LENGTH=481	113530000	153160000	126790000	8	7	3
AT4G36250.1	AT4G36250.1 | Symbols: ALDH3F1 | aldehyde dehydrogenase 3F1 | chr4:17151029-17153381 FORWARD LENGTH=484	0	0	0	2	0	0
AT4G00570.1	AT4G00570.1 | Symbols: NAD-ME2 | NAD-dependent malic enzyme 2 | chr4:242817-246522 REVERSE LENGTH=607	69604000	24980000	0	9	2	0
AT5G27640.2	AT5G27640.2 | Symbols: TIF3B1, EIF3B, ATEIF3B-1, EIF3B-1, ATTIF3B1 | translation initiation factor 3B1 | chr5:9781207-9784759 REVERSE LENGTH=738	379290000	268520000	99775000	20	16	7
AT1G79440.1	AT1G79440.1 | Symbols: ALDH5F1, SSADH1, SSADH | aldehyde dehydrogenase 5F1 | chr1:29882525-29887275 REVERSE LENGTH=528	0	0	0	2	4	0
AT4G11820.2	AT4G11820.2 | Symbols: MVA1, FKP1 | hydroxymethylglutaryl-CoA synthase / HMG-CoA synthase / 3-hydroxy-3-methylglutaryl coenzyme A synthase | chr4:7109124-7111901 REVERSE LENGTH=461	0	0	0	1	1	0
AT3G14790.1	AT3G14790.1 | Symbols: RHM3, ATRHM3 | rhamnose biosynthesis 3 | chr3:4964791-4966875 FORWARD LENGTH=664	0	0	0	2	0	0
AT3G56940.1	AT3G56940.1 | Symbols: CRD1, CHL27, ACSF | dicarboxylate diiron protein, putative (Crd1) | chr3:21076594-21078269 FORWARD LENGTH=409	0	0	0	0	0	0
AT1G70290.1	AT1G70290.1 | Symbols: ATTPS8, TPS8, ATTPSC | trehalose-6-phosphatase synthase S8 | chr1:26471286-26474078 REVERSE LENGTH=856	0	0	0	2	0	0
AT2G03820.1	AT2G03820.1 | Symbols: | nonsense-mediated mRNA decay NMD3 family protein | chr2:1165149-1166699 REVERSE LENGTH=516	0	0	0	1	0	0
AT1G52030.2	AT1G52030.2 | Symbols: MBP2, MBP1.2, F-ATMBP | myrosinase-binding protein 2 | chr1:19346090-19348282 REVERSE LENGTH=642	162800000	114480000	224560000	7	6	6
AT4G29010.1	AT4G29010.1 | Symbols: AIM1 | Enoyl-CoA hydratase/isomerase family | chr4:14297312-14302016 REVERSE LENGTH=721	0	0	0	0	0	0
AT5G55220.1	AT5G55220.1 | Symbols: | trigger factor type chaperone family protein | chr5:22397677-22400678 FORWARD LENGTH=547	45426000	0	0	6	0	0
AT3G60750.1	AT3G60750.1 | Symbols: | Transketolase | chr3:22454004-22456824 FORWARD LENGTH=741	325560000	130560000	156530000	11	5	5
AT2G46280.1	AT2G46280.1 | Symbols: TRIP-1, TIF3I1 | TGF-beta receptor interacting protein 1 | chr2:19003656-19005393 REVERSE LENGTH=328	552630000	474250000	446650000	20	19	13
AT1G69740.1	AT1G69740.1 | Symbols: HEMB1 | Aldolase superfamily protein | chr1:26232197-26234713 FORWARD LENGTH=430	494020000	189980000	169080000	8	4	1
AT4G21100.1	AT4G21100.1 | Symbols: DDB1B | damaged DNA binding protein 1B | chr4:11258916-11265309 REVERSE LENGTH=1088	0	0	0	0	0	0
AT3G29410.1	AT3G29410.1 | Symbols: | Terpenoid cyclases/Protein prenyltransferases superfamily protein | chr3:11302574-11305060 REVERSE LENGTH=603	0	0	0	1	0	0
AT4G03190.1	AT4G03190.1 | Symbols: GRH1, ATGRH1, AFB1 | GRR1-like protein 1 | chr4:1405108-1407057 REVERSE LENGTH=585	38222000	0	0	6	1	0
AT3G19760.1	AT3G19760.1 | Symbols: EIF4A-III | eukaryotic initiation factor 4A-III | chr3:6863790-6866242 FORWARD LENGTH=408	0	0	0	3	1	0
AT3G42170.1	AT3G42170.1 | Symbols: | BED zinc finger ;hAT family dimerisation domain | chr3:14321838-14323928 FORWARD LENGTH=696	114970000	85642000	0	7	3	2
AT1G34430.1	AT1G34430.1 | Symbols: EMB3003 | 2-oxoacid dehydrogenases acyltransferase family protein | chr1:12588027-12590084 REVERSE LENGTH=465	0	0	0	2	3	1
AT5G48880.2	AT5G48880.2 | Symbols: PKT2, KAT5 | peroxisomal 3-keto-acyl-CoA thiolase 2 | chr5:19814576-19817021 REVERSE LENGTH=457	171970000	67035000	0	9	3	2
AT1G70830.1	AT1G70830.1 | Symbols: MLP28 | MLP-like protein 28 | chr1:26710203-26711395 REVERSE LENGTH=335	366530000	0	0	9	1	0
AT3G44110.1	AT3G44110.1 | Symbols: ATJ3, ATJ | DNAJ homologue 3 | chr3:15869115-15871059 REVERSE LENGTH=420	214650000	177550000	131060000	8	8	4
AT2G41840.1	AT2G41840.1 | Symbols: | Ribosomal protein S5 family protein | chr2:17460016-17461398 REVERSE LENGTH=285	78666000	40716000	0	4	3	1
AT2G41530.1	AT2G41530.1 | Symbols: ATSFGH, SFGH | S-formylglutathione hydrolase | chr2:17323656-17325430 REVERSE LENGTH=284	595330000	283820000	0	8	5	3
AT5G24350.2	AT5G24350.2 | Symbols: | FUNCTIONS IN: molecular_function unknown; INVOLVED IN: biological_process unknown; LOCATED IN: cellular_component unknown; EXPRESSED IN: 23 plant structures; EXPRESSED DURING: 13 growth stages; CONTAINS InterPro DOMAIN/s: Secretor	0	0	0	0	0	0
AT1G12900.1	AT1G12900.1 | Symbols: GAPA-2 | glyceraldehyde 3-phosphate dehydrogenase A subunit 2 | chr1:4392634-4394283 REVERSE LENGTH=399	218680000	204810000	149930000	3	4	4
AT5G18380.1	AT5G18380.1 | Symbols: | Ribosomal protein S5 domain 2-like superfamily protein | chr5:6090253-6090693 REVERSE LENGTH=146	285110000	127200000	0	6	3	0
AT1G20020.1	AT1G20020.1 | Symbols: ATLFNR2, FNR2 | ferredoxin-NADP(+)-oxidoreductase 2 | chr1:6942851-6944868 FORWARD LENGTH=369	2480600000	1744300000	1854600000	10	8	9
AT2G45540.2	AT2G45540.2 | Symbols: | WD-40 repeat family protein / beige-related | chr2:18757881-18772229 REVERSE LENGTH=3001	0	0	0	0	0	0
AT3G13300.1	AT3G13300.1 | Symbols: VCS | Transducin/WD40 repeat-like superfamily protein | chr3:4304085-4309949 FORWARD LENGTH=1344	0	0	0	0	0	0
AT1G14850.1	AT1G14850.1 | Symbols: NUP155 | nucleoporin 155 | chr1:5116921-5123259 REVERSE LENGTH=1464	0	0	0	0	0	0
AT3G14420.1	AT3G14420.1 | Symbols: | Aldolase-type TIM barrel family protein | chr3:4821804-4823899 FORWARD LENGTH=367	16262000	0	0	4	0	0
AT1G23190.1	AT1G23190.1 | Symbols: PGM3 | Phosphoglucomutase/phosphomannomutase family protein | chr1:8219946-8224186 FORWARD LENGTH=583	0	0	0	1	0	0
AT2G34730.1	AT2G34730.1 | Symbols: | myosin heavy chain-related | chr2:14654611-14657443 FORWARD LENGTH=825	0	0	0	2	0	0
AT4G13780.1	AT4G13780.1 | Symbols: | methionine--tRNA ligase, putative / methionyl-tRNA synthetase, putative / MetRS, putative | chr4:7993366-7998433 REVERSE LENGTH=797	0	0	0	1	0	0
AT2G26080.1	AT2G26080.1 | Symbols: AtGLDP2, GLDP2 | glycine decarboxylase P-protein 2 | chr2:11109330-11113786 REVERSE LENGTH=1044	200500000	0	0	5	1	1
AT2G33340.1	AT2G33340.1 | Symbols: MAC3B | MOS4-associated complex 3B | chr2:14126584-14131000 REVERSE LENGTH=525	193070000	141460000	0	6	7	1
AT5G04130.1	AT5G04130.1 | Symbols: GYRB2 | DNA GYRASE B2 | chr5:1122084-1128031 REVERSE LENGTH=732	0	0	0	1	0	0
AT3G56150.1	AT3G56150.1 | Symbols: EIF3C, ATEIF3C-1, EIF3C-1, ATTIF3C1, TIF3C1 | eukaryotic translation initiation factor 3C | chr3:20833790-20836820 REVERSE LENGTH=900	58909000	58007000	81329000	7	6	4
AT1G62750.1	AT1G62750.1 | Symbols: ATSCO1, ATSCO1/CPEF-G, SCO1 | Translation elongation factor EFG/EF2 protein | chr1:23233622-23236321 REVERSE LENGTH=783	0	0	0	0	0	0
AT5G57655.2	AT5G57655.2 | Symbols: | xylose isomerase family protein | chr5:23347030-23349805 FORWARD LENGTH=477	344140000	547290000	527250000	17	18	16
AT1G80480.1	AT1G80480.1 | Symbols: PTAC17 | plastid transcriptionally active 17 | chr1:30258272-30260570 REVERSE LENGTH=444	64813000	91448000	0	7	5	1
AT2G22250.2	AT2G22250.2 | Symbols: ATAAT, AAT, MEE17 | aspartate aminotransferase | chr2:9458011-9460297 REVERSE LENGTH=475	49616000	0	0	1	0	0
AT3G51800.2	AT3G51800.2 | Symbols: ATG2, EBP1, ATEBP1 | metallopeptidase M24 family protein | chr3:19211261-19213568 REVERSE LENGTH=401	57658000	0	0	3	0	0
AT3G58140.1	AT3G58140.1 | Symbols: | phenylalanyl-tRNA synthetase class IIc family protein | chr3:21529988-21532386 REVERSE LENGTH=429	34543000	0	0	3	0	0
AT4G25080.3	AT4G25080.3 | Symbols: CHLM | magnesium-protoporphyrin IX methyltransferase | chr4:12877015-12878128 FORWARD LENGTH=312	0	0	0	0	0	0
AT4G23460.1	AT4G23460.1 | Symbols: | Adaptin family protein | chr4:12243899-12248898 REVERSE LENGTH=893	0	0	0	3	0	0
AT2G30950.1	AT2G30950.1 | Symbols: VAR2, FTSH2 | FtsH extracellular protease family | chr2:13174692-13177064 FORWARD LENGTH=695	0	16782000	0	2	2	0
AT4G28470.1	AT4G28470.1 | Symbols: RPN1B, ATRPN1B | 26S proteasome regulatory subunit S2 1B | chr4:14067082-14072357 REVERSE LENGTH=891	0	0	0	2	1	0
AT5G37510.2	AT5G37510.2 | Symbols: EMB1467, CI76 | NADH-ubiquinone dehydrogenase, mitochondrial, putative | chr5:14897490-14900447 FORWARD LENGTH=748	73043000	97921000	0	2	2	2
AT3G48000.1	AT3G48000.1 | Symbols: ALDH2B4, ALDH2, ALDH2A | aldehyde dehydrogenase 2B4 | chr3:17717082-17719843 REVERSE LENGTH=538	80554000	0	0	12	3	0
AT4G38130.1	AT4G38130.1 | Symbols: HD1, ATHD1, HDA1, RPD3A, HDA19, ATHDA19 | histone deacetylase 1 | chr4:17896493-17899057 REVERSE LENGTH=501	613590000	881810000	702330000	12	15	9
AT5G66760.1	AT5G66760.1 | Symbols: SDH1-1 | succinate dehydrogenase 1-1 | chr5:26653776-26657224 FORWARD LENGTH=634	362710000	344490000	290120000	8	10	7
AT4G29510.1	AT4G29510.1 | Symbols: ATPRMT11, PRMT11, ATPRMT1B, PRMT1B | arginine methyltransferase 11 | chr4:14491739-14493752 FORWARD LENGTH=390	294870000	112120000	0	8	4	0
AT4G14160.1	AT4G14160.1 | Symbols: | Sec23/Sec24 protein transport family protein | chr4:8167574-8173026 FORWARD LENGTH=773	188350000	0	0	5	1	0
AT5G10450.4	AT5G10450.4 | Symbols: GRF6 | G-box regulating factor 6 | chr5:3284476-3286261 REVERSE LENGTH=273	750880000	429440000	0	9	4	1
AT3G58500.1	AT3G58500.1 | Symbols: PP2A-4 | protein phosphatase 2A-4 | chr3:21635503-21638911 REVERSE LENGTH=313	310010000	250540000	86868000	16	12	4
AT1G60780.1	AT1G60780.1 | Symbols: HAP13 | Clathrin adaptor complexes medium subunit family protein | chr1:22369289-22371885 REVERSE LENGTH=428	24690000	0	0	4	0	0
AT5G59290.2	AT5G59290.2 | Symbols: UXS3, ATUXS3 | UDP-glucuronic acid decarboxylase 3 | chr5:23915814-23917998 REVERSE LENGTH=357	0	0	0	2	0	0
AT3G53750.1	AT3G53750.1 | Symbols: ACT3 | actin 3 | chr3:19915924-19917371 FORWARD LENGTH=377;AT2G37620.1 | Symbols: ACT1, AAc1 | actin 1 | chr2:15779761-15781241 FORWARD LENGTH=377	430400000	231690000	111630000	6	6	2
AT3G13460.1	AT3G13460.1 | Symbols: ECT2 | evolutionarily conserved C-terminal region 2 | chr3:4385274-4388220 REVERSE LENGTH=667	324100000	123720000	158500000	10	6	7
AT5G52470.1	AT5G52470.1 | Symbols: FIB1, FBR1, ATFIB1, ATFBR1, SKIP7 | fibrillarin 1 | chr5:21294290-21296509 FORWARD LENGTH=308	0	42272000	0	1	2	1
AT3G22110.1	AT3G22110.1 | Symbols: PAC1 | 20S proteasome alpha subunit C1 | chr3:7792819-7793571 REVERSE LENGTH=250	1961600000	1975800000	2044900000	18	10	14
AT3G02230.1	AT3G02230.1 | Symbols: RGP1, ATRGP1 | reversibly glycosylated polypeptide 1 | chr3:415463-417304 FORWARD LENGTH=357	368530000	212360000	173590000	21	9	6
AT3G53430.1	AT3G53430.1 | Symbols: | Ribosomal protein L11 family protein | chr3:19809895-19810395 REVERSE LENGTH=166	109920000	63949000	112940000	3	3	3
AT2G01140.1	AT2G01140.1 | Symbols: | Aldolase superfamily protein | chr2:95006-96491 REVERSE LENGTH=391	396600000	97290000	61465000	8	6	3
AT3G55280.1	AT3G55280.1 | Symbols: RPL23AB | ribosomal protein L23AB | chr3:20500667-20501519 FORWARD LENGTH=154;AT2G39460.1 | Symbols: ATRPL23A, RPL23A, RPL23AA | ribosomal protein L23AA | chr2:16475049-16475904 FORWARD LENGTH=154	108410000	123320000	184950000	3	2	2
AT3G55440.1	AT3G55440.1 | Symbols: ATCTIMC, TPI, CYTOTPI | triosephosphate isomerase | chr3:20553794-20556078 FORWARD LENGTH=254	260700000	64072000	0	9	2	1
AT4G02570.1	AT4G02570.1 | Symbols: ATCUL1, CUL1, AXR6 | cullin 1 | chr4:1129315-1133435 FORWARD LENGTH=738	0	0	0	2	0	0
AT2G22125.1	AT2G22125.1 | Symbols: CSI1 | binding | chr2:9406793-9414223 FORWARD LENGTH=2150	0	0	0	1	0	0
AT5G54440.1	AT5G54440.1 | Symbols: CLUB, AtTRS130 | CLUB | chr5:22100056-22107695 FORWARD LENGTH=1259	0	0	0	2	0	0
AT3G16520.3	AT3G16520.3 | Symbols: UGT88A1 | UDP-glucosyl transferase 88A1 | chr3:5619355-5620833 REVERSE LENGTH=462	40831000	0	0	5	1	0
AT4G38890.1	AT4G38890.1 | Symbols: | FMN-linked oxidoreductases superfamily protein | chr4:18135909-18139100 REVERSE LENGTH=691	0	0	0	0	0	0
AT5G20490.1	AT5G20490.1 | Symbols: XIK, ATXIK, XI-17 | Myosin family protein with Dil domain | chr5:6927064-6936825 REVERSE LENGTH=1545	0	0	0	0	0	0
AT5G67630.1	AT5G67630.1 | Symbols: | P-loop containing nucleoside triphosphate hydrolases superfamily protein | chr5:26967535-26969306 REVERSE LENGTH=469	23600000	17876000	10461000	4	5	3
AT3G05970.1	AT3G05970.1 | Symbols: LACS6, ATLACS6 | long-chain acyl-CoA synthetase 6 | chr3:1786510-1791746 REVERSE LENGTH=701	0	0	0	0	0	0
AT5G44635.1	AT5G44635.1 | Symbols: MCM6 | minichromosome maintenance (MCM2/3/5) family protein | chr5:18006431-18010542 REVERSE LENGTH=831	0	0	0	0	0	0
AT2G38110.1	AT2G38110.1 | Symbols: ATGPAT6, GPAT6 | glycerol-3-phosphate acyltransferase 6 | chr2:15952816-15955364 REVERSE LENGTH=501	0	0	0	0	0	0
AT5G08280.1	AT5G08280.1 | Symbols: HEMC | hydroxymethylbilane synthase | chr5:2663763-2665596 REVERSE LENGTH=382	0	0	0	1	0	0
AT2G22400.1	AT2G22400.1 | Symbols: | S-adenosyl-L-methionine-dependent methyltransferases superfamily protein | chr2:9504823-9508788 REVERSE LENGTH=808	51159000	0	0	3	0	0
AT5G08450.1	AT5G08450.1 | Symbols: | CONTAINS InterPro DOMAIN/s: Histone deacetylation protein Rxt3 (InterPro:IPR013951); Has 34444 Blast hits to 20801 proteins in 1175 species: Archae - 64; Bacteria - 2390; Metazoa - 15568; Fungi - 3729; Plants - 1886; Viruses - 208	224750000	145130000	183690000	11	9	5
AT3G53110.1	AT3G53110.1 | Symbols: LOS4 | P-loop containing nucleoside triphosphate hydrolases superfamily protein | chr3:19687968-19690423 FORWARD LENGTH=496	94831000	46917000	0	6	3	1
AT5G08690.1	AT5G08690.1 | Symbols: | ATP synthase alpha/beta family protein | chr5:2825739-2828352 FORWARD LENGTH=556;AT5G08670.1 | Symbols: | ATP synthase alpha/beta family protein | chr5:2818395-2821149 REVERSE LENGTH=556;AT5G08680.1 | Symbols: | ATP synthase alp	149200000	104750000	115530000	7	5	4
AT5G66420.2	AT5G66420.2 | Symbols: | LOCATED IN: cellular_component unknown; EXPRESSED IN: 23 plant structures; EXPRESSED DURING: 13 growth stages; CONTAINS InterPro DOMAIN/s: Uncharacterised conserved protein UCP033271 (InterPro:IPR008322), TIM-barrel signal transdu	146890000	75075000	0	15	10	1
AT3G46970.1	AT3G46970.1 | Symbols: ATPHS2, PHS2 | alpha-glucan phosphorylase 2 | chr3:17301625-17306111 REVERSE LENGTH=841	0	0	0	0	0	0
AT3G19820.1	AT3G19820.1 | Symbols: DWF1, DIM, EVE1, DIM1, CBB1 | cell elongation protein / DWARF1 / DIMINUTO (DIM) | chr3:6879835-6881616 REVERSE LENGTH=561	0	0	0	0	0	0
AT1G17580.1	AT1G17580.1 | Symbols: MYA1, ATMYA1, XI-1 | myosin 1 | chr1:6039453-6049309 FORWARD LENGTH=1520	0	0	0	0	0	0
AT5G35980.1	AT5G35980.1 | Symbols: YAK1 | yeast YAK1-related gene 1 | chr5:14128551-14135984 FORWARD LENGTH=956	10971000	0	0	4	0	0
AT2G43770.1	AT2G43770.1 | Symbols: | Transducin/WD40 repeat-like superfamily protein | chr2:18134272-18135303 REVERSE LENGTH=343	294570000	230380000	141690000	10	7	6
AT5G56740.1	AT5G56740.1 | Symbols: HAG2, HAC7, HAG02, HAC07 | histone acetyltransferase of the GNAT family 2 | chr5:22953009-22955577 REVERSE LENGTH=467	62572000	24923000	0	5	6	0
AT2G39770.1	AT2G39770.1 | Symbols: CYT1, VTC1, SOZ1, EMB101, GMP1 | Glucose-1-phosphate adenylyltransferase family protein | chr2:16589401-16590741 FORWARD LENGTH=361	0	0	0	2	0	0
AT4G39660.1	AT4G39660.1 | Symbols: AGT2 | alanine:glyoxylate aminotransferase 2 | chr4:18406797-18409262 FORWARD LENGTH=476	124260000	122180000	0	5	4	1
AT4G39980.1	AT4G39980.1 | Symbols: DHS1 | 3-deoxy-D-arabino-heptulosonate 7-phosphate synthase 1 | chr4:18539654-18541832 FORWARD LENGTH=525	23072000	0	0	3	0	0
AT4G23920.1	AT4G23920.1 | Symbols: UGE2, ATUGE2 | UDP-D-glucose/UDP-D-galactose 4-epimerase 2 | chr4:12431416-12433666 FORWARD LENGTH=350	951070000	391190000	227310000	15	9	7
AT2G45300.1	AT2G45300.1 | Symbols: | RNA 3-terminal phosphate cyclase/enolpyruvate transferase, alpha/beta | chr2:18677518-18679868 FORWARD LENGTH=520	95753000	41790000	0	5	2	0
AT4G38600.1	AT4G38600.1 | Symbols: KAK, UPL3 | HEAT repeat ;HECT-domain (ubiquitin-transferase) | chr4:18041503-18049292 REVERSE LENGTH=1888	0	0	0	0	0	0
AT5G48180.1	AT5G48180.1 | Symbols: NSP5 | nitrile specifier protein 5 | chr5:19541283-19542358 REVERSE LENGTH=326	263190000	0	0	8	1	1
AT5G25757.1	AT5G25757.1 | Symbols: | RNA polymerase I-associated factor PAF67 | chr5:8965515-8967460 REVERSE LENGTH=514;AT5G25754.1 | Symbols: | RNA polymerase I-associated factor PAF67 | chr5:8953564-8955511 FORWARD LENGTH=514	88510000	127780000	0	4	3	0
AT1G03630.1	AT1G03630.1 | Symbols: POR C, PORC | protochlorophyllide oxidoreductase C | chr1:907699-909245 FORWARD LENGTH=401	0	0	0	2	0	0
AT1G01300.1	AT1G01300.1 | Symbols: | Eukaryotic aspartyl protease family protein | chr1:117065-118522 FORWARD LENGTH=485	0	0	0	1	1	0
AT5G14040.1	AT5G14040.1 | Symbols: PHT3;1 | phosphate transporter 3;1 | chr5:4531059-4532965 REVERSE LENGTH=375	0	0	0	0	0	0
AT3G58610.1	AT3G58610.1 | Symbols: | ketol-acid reductoisomerase | chr3:21671561-21674639 FORWARD LENGTH=591	68243000	34834000	0	5	3	0
AT3G61820.1	AT3G61820.1 | Symbols: | Eukaryotic aspartyl protease family protein | chr3:22880074-22881525 REVERSE LENGTH=483	22197000	0	0	2	0	0
AT1G59900.1	AT1G59900.1 | Symbols: AT-E1 ALPHA, E1 ALPHA | pyruvate dehydrogenase complex E1 alpha subunit | chr1:22051368-22053660 FORWARD LENGTH=389	51406000	0	0	2	3	0
AT2G32080.1	AT2G32080.1 | Symbols: PUR ALPHA-1 | purin-rich alpha 1 | chr2:13642716-13644036 REVERSE LENGTH=296	375730000	358080000	434540000	12	7	4
AT3G61240.1	AT3G61240.1 | Symbols: | DEA(D/H)-box RNA helicase family protein | chr3:22666590-22669154 FORWARD LENGTH=498	93815000	0	0	4	0	0
AT3G48930.1	AT3G48930.1 | Symbols: EMB1080 | Nucleic acid-binding, OB-fold-like protein | chr3:18141017-18142189 REVERSE LENGTH=160	62580000	0	0	2	2	1
AT5G47770.1	AT5G47770.1 | Symbols: FPS1 | farnesyl diphosphate synthase 1 | chr5:19345297-19347415 FORWARD LENGTH=384	0	0	0	2	0	0
AT2G27530.1	AT2G27530.1 | Symbols: PGY1 | Ribosomal protein L1p/L10e family | chr2:11763443-11764570 REVERSE LENGTH=216	0	0	0	0	1	0
AT5G10360.1	AT5G10360.1 | Symbols: EMB3010, RPS6B | Ribosomal protein S6e | chr5:3258734-3260142 REVERSE LENGTH=249	362570000	183340000	155830000	8	4	3
AT1G69940.1	AT1G69940.1 | Symbols: ATPPME1, PPME1 | Pectin lyase-like superfamily protein | chr1:26343549-26344971 REVERSE LENGTH=361	294520000	320020000	177000000	6	5	3
AT4G01850.1	AT4G01850.1 | Symbols: SAM-2, MAT2, SAM2, AtSAM2 | S-adenosylmethionine synthetase 2 | chr4:796298-797479 REVERSE LENGTH=393	730090000	590540000	0	10	11	1
AT4G33400.1	AT4G33400.1 | Symbols: | Vacuolar import/degradation, Vid27-related protein | chr4:16078189-16080410 REVERSE LENGTH=645	0	0	0	1	0	0
AT3G23780.1	AT3G23780.1 | Symbols: NRPD2A, DRD2, NRPD2, DMS2, NRPE2 | nuclear RNA polymerase D2A | chr3:8567971-8573819 REVERSE LENGTH=1172;AT3G18090.1 | Symbols: NRPD2B | nuclear RNA polymerase D2B | chr3:6195323-6200204 FORWARD LENGTH=1055	0	0	0	0	0	0
AT5G21150.1	AT5G21150.1 | Symbols: AGO9 | Argonaute family protein | chr5:7193472-7198113 FORWARD LENGTH=896	39167000	0	0	4	0	0
AT4G31990.3	AT4G31990.3 | Symbols: ASP5, AAT3, ATAAT1 | aspartate aminotransferase 5 | chr4:15470876-15473521 REVERSE LENGTH=462	50178000	0	0	6	1	0
AT3G16400.1	AT3G16400.1 | Symbols: ATMLP-470, NSP1, ATNSP1 | nitrile specifier protein 1 | chr3:5566516-5568330 FORWARD LENGTH=470	0	50725000	0	1	4	1
AT4G33090.1	AT4G33090.1 | Symbols: APM1, ATAPM1 | aminopeptidase M1 | chr4:15965915-15970418 REVERSE LENGTH=879	64762000	0	0	3	0	0
AT3G27740.1	AT3G27740.1 | Symbols: CARA | carbamoyl phosphate synthetase A | chr3:10281470-10283792 REVERSE LENGTH=430	102400000	22229000	0	7	4	1
AT4G04770.1	AT4G04770.1 | Symbols: ATABC1, LAF6, ATNAP1, ABC1 | ATP binding cassette protein 1 | chr4:2427998-2429785 REVERSE LENGTH=557	0	0	0	0	0	0
AT3G07770.1	AT3G07770.1 | Symbols: Hsp89.1, AtHsp90.6, AtHsp90-6 | HEAT SHOCK PROTEIN 89.1 | chr3:2479611-2483970 FORWARD LENGTH=799	67447000	24200000	0	9	3	0
AT4G34740.1	AT4G34740.1 | Symbols: ATASE2, CIA1, ATPURF2, ASE2 | GLN phosphoribosyl pyrophosphate amidotransferase 2 | chr4:16574894-16576579 REVERSE LENGTH=561	0	0	0	0	0	0
AT5G61020.1	AT5G61020.1 | Symbols: ECT3 | evolutionarily conserved C-terminal region 3 | chr5:24557485-24559780 REVERSE LENGTH=495	86106000	57588000	74491000	3	3	2
AT1G20950.1	AT1G20950.1 | Symbols: | Phosphofructokinase family protein | chr1:7297467-7301336 REVERSE LENGTH=614	53978000	0	0	4	0	0
AT5G49650.1	AT5G49650.1 | Symbols: XK-2, XK2 | xylulose kinase-2 | chr5:20152898-20155574 FORWARD LENGTH=558	164490000	76926000	38652000	14	7	2
AT1G76030.1	AT1G76030.1 | Symbols: | ATPase, V1 complex, subunit B protein | chr1:28534134-28536916 FORWARD LENGTH=486;AT1G20260.1 | Symbols: | ATPase, V1 complex, subunit B protein | chr1:7016971-7020290 FORWARD LENGTH=487	246210000	194050000	172050000	16	11	5
AT4G14880.1	AT4G14880.1 | Symbols: OASA1, OLD3, CYTACS1 | O-acetylserine (thiol) lyase (OAS-TL) isoform A1 | chr4:8518209-8520050 REVERSE LENGTH=322	49492000	139870000	0	3	2	0
AT3G54470.1	AT3G54470.1 | Symbols: | uridine 5-monophosphate synthase / UMP synthase (PYRE-F) (UMPS) | chr3:20168285-20170245 REVERSE LENGTH=476	0	0	0	0	1	0
AT3G63410.1	AT3G63410.1 | Symbols: APG1, VTE3, IEP37, E37 | S-adenosyl-L-methionine-dependent methyltransferases superfamily protein | chr3:23415816-23417002 REVERSE LENGTH=338	0	0	0	0	0	0
AT2G31810.1	AT2G31810.1 | Symbols: | ACT domain-containing small subunit of acetolactate synthase protein | chr2:13524271-13528246 FORWARD LENGTH=491	0	0	0	1	0	0
AT3G01540.2	AT3G01540.2 | Symbols: DRH1, ATDRH1 | DEAD box RNA helicase 1 | chr3:213077-216142 REVERSE LENGTH=619	0	0	0	0	0	0
AT5G22330.1	AT5G22330.1 | Symbols: ATTIP49A, RIN1 | P-loop containing nucleoside triphosphate hydrolases superfamily protein | chr5:7391026-7394071 REVERSE LENGTH=458	32711000	0	0	2	1	0
AT5G61170.1	AT5G61170.1 | Symbols: | Ribosomal protein S19e family protein | chr5:24611158-24612202 FORWARD LENGTH=143	175180000	0	0	2	2	1
AT1G74910.1	AT1G74910.1 | Symbols: | ADP-glucose pyrophosphorylase family protein | chr1:28135770-28138456 REVERSE LENGTH=415	0	0	0	0	0	0
AT4G01370.1	AT4G01370.1 | Symbols: ATMPK4, MPK4 | MAP kinase 4 | chr4:567219-568889 FORWARD LENGTH=376	0	0	0	3	0	0
AT2G13360.1	AT2G13360.1 | Symbols: AGT, AGT1, SGAT | alanine:glyoxylate aminotransferase | chr2:5539417-5540902 REVERSE LENGTH=401	50302000	103200000	0	6	3	0
AT2G41040.1	AT2G41040.1 | Symbols: | S-adenosyl-L-methionine-dependent methyltransferases superfamily protein | chr2:17121499-17123064 FORWARD LENGTH=352	0	0	0	0	0	0
AT1G32060.1	AT1G32060.1 | Symbols: PRK | phosphoribulokinase | chr1:11532668-11534406 FORWARD LENGTH=395	203560000	0	0	4	2	1
AT3G51840.1	AT3G51840.1 | Symbols: ACX4, ATSCX, ATG6 | acyl-CoA oxidase 4 | chr3:19225653-19229008 REVERSE LENGTH=436	65809000	0	0	2	2	1
AT3G14390.1	AT3G14390.1 | Symbols: | Pyridoxal-dependent decarboxylase family protein | chr3:4806771-4808954 FORWARD LENGTH=484	0	0	0	0	0	0
AT3G55800.1	AT3G55800.1 | Symbols: SBPASE | sedoheptulose-bisphosphatase | chr3:20709640-20711421 FORWARD LENGTH=393	1592300000	277780000	135050000	15	6	2
AT3G06580.1	AT3G06580.1 | Symbols: GAL1, GALK | Mevalonate/galactokinase family protein | chr3:2049141-2051867 REVERSE LENGTH=496	40109000	38767000	0	4	3	0
AT3G12800.1	AT3G12800.1 | Symbols: SDRB, DECR | short-chain dehydrogenase-reductase B | chr3:4063463-4064757 REVERSE LENGTH=298	292520000	571550000	326540000	8	7	8
AT4G13930.1	AT4G13930.1 | Symbols: SHM4 | serine hydroxymethyltransferase 4 | chr4:8048013-8050021 REVERSE LENGTH=471	107920000	48202000	0	5	3	0
AT1G17720.1	AT1G17720.1 | Symbols: ATB BETA | Protein phosphatase 2A, regulatory subunit PR55 | chr1:6093949-6098065 REVERSE LENGTH=501	195720000	102110000	0	8	6	1
AT4G27000.1	AT4G27000.1 | Symbols: ATRBP45C | RNA-binding (RRM/RBD/RNP motifs) family protein | chr4:13554983-13557763 REVERSE LENGTH=415	131690000	86576000	72194000	8	6	1
AT4G21280.2	AT4G21280.2 | Symbols: PSBQ, PSBQA, PSBQ-1 | photosystem II subunit QA | chr4:11334446-11335587 FORWARD LENGTH=224	412540000	614660000	921610000	15	18	21
AT5G23540.1	AT5G23540.1 | Symbols: | Mov34/MPN/PAD-1 family protein | chr5:7937772-7939339 FORWARD LENGTH=308	48291000	11915000	0	5	4	0
AT2G17870.1	AT2G17870.1 | Symbols: ATCSP3, CSP3 | cold shock domain protein 3 | chr2:7764276-7765181 REVERSE LENGTH=301	290940000	439180000	426170000	5	3	6
AT3G62530.1	AT3G62530.1 | Symbols: | ARM repeat superfamily protein | chr3:23132219-23133121 FORWARD LENGTH=221	189320000	122250000	0	9	3	2
AT3G01340.1	AT3G01340.1 | Symbols: | Transducin/WD40 repeat-like superfamily protein | chr3:127557-128465 REVERSE LENGTH=302	335550000	191620000	0	7	4	3
AT4G04460.1	AT4G04460.1 | Symbols: | Saposin-like aspartyl protease family protein | chr4:2225232-2227746 FORWARD LENGTH=508	27646000	30254000	0	3	3	0
AT1G80460.1	AT1G80460.1 | Symbols: NHO1, GLI1 | Actin-like ATPase superfamily protein | chr1:30246960-30249055 REVERSE LENGTH=522	0	0	0	5	0	0
AT1G10200.1	AT1G10200.1 | Symbols: WLIM1 | GATA type zinc finger transcription factor family protein | chr1:3346677-3347763 REVERSE LENGTH=190	129200000	0	0	2	0	0
AT4G15000.1	AT4G15000.1 | Symbols: | Ribosomal L27e protein family | chr4:8571896-8572303 FORWARD LENGTH=135	0	0	0	1	1	1
AT5G43960.1	AT5G43960.1 | Symbols: | Nuclear transport factor 2 (NTF2) family protein with RNA binding (RRM-RBD-RNP motifs) domain | chr5:17689154-17691653 REVERSE LENGTH=450	2589300000	2530500000	2178700000	21	22	16
AT1G11650.2	AT1G11650.2 | Symbols: ATRBP45B, RBP45B | RNA-binding (RRM/RBD/RNP motifs) family protein | chr1:3914895-3917941 FORWARD LENGTH=405	159200000	93664000	88736000	6	3	5
AT1G47128.1	AT1G47128.1 | Symbols: RD21, RD21A | Granulin repeat cysteine protease family protein | chr1:17283139-17285609 REVERSE LENGTH=462	2901300000	2682100000	1198700000	10	8	6
ATCG00800.1	ATCG00800.1 | Symbols: | structural constituent of ribosome | chrC:82826-83482 REVERSE LENGTH=218	199910000	113890000	80658000	5	5	2
AT2G34480.1	AT2G34480.1 | Symbols: | Ribosomal protein L18ae/LX family protein | chr2:14532916-14534161 REVERSE LENGTH=178	18649000	0	0	5	1	0
AT1G67430.1	AT1G67430.1 | Symbols: | Ribosomal protein L22p/L17e family protein | chr1:25262209-25263627 FORWARD LENGTH=175	0	53369000	0	3	2	0
AT5G06600.1	AT5G06600.1 | Symbols: UBP12 | ubiquitin-specific protease 12 | chr5:2019545-2027834 REVERSE LENGTH=1116	172620000	51196000	0	3	3	0
AT3G24830.1	AT3G24830.1 | Symbols: | Ribosomal protein L13 family protein | chr3:9064613-9065871 FORWARD LENGTH=206	0	0	0	0	1	1
AT3G04840.1	AT3G04840.1 | Symbols: | Ribosomal protein S3Ae | chr3:1329751-1331418 FORWARD LENGTH=262	56587000	0	0	4	0	2
AT3G08580.1	AT3G08580.1 | Symbols: AAC1 | ADP/ATP carrier 1 | chr3:2605706-2607030 REVERSE LENGTH=381	152660000	0	0	3	1	0
AT2G17790.1	AT2G17790.1 | Symbols: VPS35A, ZIP3 | VPS35 homolog A | chr2:7733685-7739344 FORWARD LENGTH=787	0	0	0	1	0	0
AT1G03160.1	AT1G03160.1 | Symbols: FZL | FZO-like | chr1:761321-766053 FORWARD LENGTH=912	0	0	0	0	0	0
AT3G60240.4	AT3G60240.4 | Symbols: EIF4G, CUM2 | eukaryotic translation initiation factor 4G | chr3:22261842-22268295 FORWARD LENGTH=1727	70563000	62543000	39965000	8	5	3
AT5G17380.1	AT5G17380.1 | Symbols: | Thiamine pyrophosphate dependent pyruvate decarboxylase family protein | chr5:5724920-5726720 REVERSE LENGTH=572	0	0	0	2	0	0
AT5G51070.1	AT5G51070.1 | Symbols: ERD1, CLPD, SAG15 | Clp ATPase | chr5:20764479-20768481 FORWARD LENGTH=945	0	0	0	0	0	0
AT1G01320.1	AT1G01320.1 | Symbols: | Tetratricopeptide repeat (TPR)-like superfamily protein | chr1:121582-130099 REVERSE LENGTH=1797	0	0	0	1	1	1
AT5G19820.1	AT5G19820.1 | Symbols: emb2734 | ARM repeat superfamily protein | chr5:6695731-6701247 REVERSE LENGTH=1116	0	0	0	0	0	0
AT3G06860.1	AT3G06860.1 | Symbols: MFP2, ATMFP2 | multifunctional protein 2 | chr3:2161926-2166009 FORWARD LENGTH=725	47916000	53837000	0	6	5	0
AT2G39810.1	AT2G39810.1 | Symbols: HOS1 | ubiquitin-protein ligases | chr2:16612941-16617802 FORWARD LENGTH=927	0	0	0	0	0	0
AT1G06220.2	AT1G06220.2 | Symbols: MEE5 | Ribosomal protein S5/Elongation factor G/III/V family protein | chr1:1900524-1904583 FORWARD LENGTH=987	31274000	0	0	8	1	0
AT3G05530.1	AT3G05530.1 | Symbols: RPT5A, ATS6A.2 | regulatory particle triple-A ATPase 5A | chr3:1603540-1605993 FORWARD LENGTH=424	64312000	55984000	49732000	9	7	5
AT5G41670.1	AT5G41670.1 | Symbols: | 6-phosphogluconate dehydrogenase family protein | chr5:16665647-16667110 REVERSE LENGTH=487	0	0	0	1	0	0
AT4G16390.1	AT4G16390.1 | Symbols: SVR7 | pentatricopeptide (PPR) repeat-containing protein | chr4:9257985-9260093 FORWARD LENGTH=702	0	0	0	0	0	0
AT1G23740.1	AT1G23740.1 | Symbols: | Oxidoreductase, zinc-binding dehydrogenase family protein | chr1:8398245-8399656 REVERSE LENGTH=386	176800000	126950000	0	13	5	2
AT1G08190.1	AT1G08190.1 | Symbols: ATVPS41, ZIP2, VPS41, ATVAM2, VAM2 | vacuolar protein sorting 41 | chr1:2567652-2573142 FORWARD LENGTH=980	0	0	0	1	1	0
AT3G21750.1	AT3G21750.1 | Symbols: UGT71B1 | UDP-glucosyl transferase 71B1 | chr3:7664565-7665986 FORWARD LENGTH=473	0	0	0	5	1	0
AT1G09340.1	AT1G09340.1 | Symbols: CRB, CSP41B, HIP1.3 | chloroplast RNA binding | chr1:3015473-3018035 FORWARD LENGTH=378	71182000	0	0	2	1	0
AT1G01610.1	AT1G01610.1 | Symbols: ATGPAT4, GPAT4 | glycerol-3-phosphate acyltransferase 4 | chr1:221950-224255 REVERSE LENGTH=503;AT4G00400.1 | Symbols: GPAT8, AtGPAT8 | glycerol-3-phosphate acyltransferase 8 | chr4:174312-176734 REVERSE LENGTH=500	0	0	0	0	0	0
AT4G32910.1	AT4G32910.1 | Symbols: | CONTAINS InterPro DOMAIN/s: Nuclear pore complex protein, Nucleoporin Nup85-like (InterPro:IPR011502); Has 30201 Blast hits to 17322 proteins in 780 species: Archae - 12; Bacteria - 1396; Metazoa - 17338; Fungi - 3422; Plants - 50	0	0	0	0	0	0
AT1G05520.1	AT1G05520.1 | Symbols: | Sec23/Sec24 protein transport family protein | chr1:1631126-1635703 REVERSE LENGTH=783	49638000	0	0	5	3	0
AT5G13030.1	AT5G13030.1 | Symbols: | unknown protein; FUNCTIONS IN: molecular_function unknown; INVOLVED IN: biological_process unknown; LOCATED IN: chloroplast; EXPRESSED IN: 23 plant structures; EXPRESSED DURING: 13 growth stages; CONTAINS InterPro DOMAIN/s: Unchar	0	0	0	0	0	0
AT4G31180.1	AT4G31180.1 | Symbols: | Class II aminoacyl-tRNA and biotin synthetases superfamily protein | chr4:15156696-15159362 FORWARD LENGTH=558	0	0	0	7	0	0
AT2G39080.1	AT2G39080.1 | Symbols: | NAD(P)-binding Rossmann-fold superfamily protein | chr2:16309981-16312475 REVERSE LENGTH=351	0	0	0	0	0	0
AT3G57410.1	AT3G57410.1 | Symbols: VLN3, ATVLN3 | villin 3 | chr3:21243615-21249809 REVERSE LENGTH=965	88737000	64064000	94733000	18	9	2
AT5G54160.1	AT5G54160.1 | Symbols: ATOMT1, OMT1 | O-methyltransferase 1 | chr5:21982075-21984167 FORWARD LENGTH=363	79314000	47457000	0	5	2	0
AT5G30510.1	AT5G30510.1 | Symbols: RPS1, ARRPS1 | ribosomal protein S1 | chr5:11619262-11621223 REVERSE LENGTH=416	194420000	147110000	149940000	8	6	7
AT2G04842.1	AT2G04842.1 | Symbols: EMB2761 | threonyl-tRNA synthetase, putative / threonine--tRNA ligase, putative | chr2:1698466-1701271 REVERSE LENGTH=650	98622000	0	0	4	2	0
AT3G49680.1	AT3G49680.1 | Symbols: ATBCAT-3, BCAT3 | branched-chain aminotransferase 3 | chr3:18422768-18425473 FORWARD LENGTH=413	49533000	0	0	9	1	0
AT2G24200.1	AT2G24200.1 | Symbols: | Cytosol aminopeptidase family protein | chr2:10287017-10289450 REVERSE LENGTH=520	182330000	95673000	49780000	13	6	3
AT5G59810.1	AT5G59810.1 | Symbols: ATSBT5.4, SBT5.4 | Subtilase family protein | chr5:24096895-24100387 REVERSE LENGTH=778	256300000	203210000	235030000	6	5	2
AT5G13280.1	AT5G13280.1 | Symbols: AK-LYS1, AK1, AK | aspartate kinase 1 | chr5:4249516-4252654 FORWARD LENGTH=569	0	0	0	0	0	0
AT3G57520.1	AT3G57520.1 | Symbols: AtSIP2, SIP2 | seed imbibition 2 | chr3:21288982-21292694 REVERSE LENGTH=773	0	0	0	0	0	0
AT3G22330.1	AT3G22330.1 | Symbols: PMH2, ATRH53 | putative mitochondrial RNA helicase 2 | chr3:7892641-7895145 FORWARD LENGTH=616	0	0	0	1	2	2
AT2G35840.1	AT2G35840.1 | Symbols: | Sucrose-6F-phosphate phosphohydrolase family protein | chr2:15053952-15055776 FORWARD LENGTH=422	0	0	0	2	3	1
AT1G21540.1	AT1G21540.1 | Symbols: | AMP-dependent synthetase and ligase family protein | chr1:7548758-7550521 REVERSE LENGTH=550	0	0	0	0	0	0
ATCG00740.1	ATCG00740.1 | Symbols: RPOA | RNA polymerase subunit alpha | chrC:77901-78890 REVERSE LENGTH=329	0	0	0	0	0	0
AT4G02290.1	AT4G02290.1 | Symbols: AtGH9B13, GH9B13 | glycosyl hydrolase 9B13 | chr4:1002654-1005125 REVERSE LENGTH=516	195730000	228970000	295320000	10	7	8
AT5G04430.2	AT5G04430.2 | Symbols: BTR1, BTR1L | binding to TOMV RNA 1L (long form) | chr5:1250602-1253523 REVERSE LENGTH=334	69979000	0	0	3	2	0
AT2G42910.1	AT2G42910.1 | Symbols: | Phosphoribosyltransferase family protein | chr2:17856396-17858394 FORWARD LENGTH=337	289210000	44797000	0	4	2	0
AT4G10840.1	AT4G10840.1 | Symbols: | Tetratricopeptide repeat (TPR)-like superfamily protein | chr4:6656614-6659033 FORWARD LENGTH=609	56958000	108760000	0	4	4	1
AT1G19570.1	AT1G19570.1 | Symbols: DHAR1, ATDHAR1, DHAR5 | dehydroascorbate reductase | chr1:6773462-6774413 REVERSE LENGTH=213	335050000	259340000	350610000	9	6	6
AT2G42600.2	AT2G42600.2 | Symbols: ATPPC2, PPC2 | phosphoenolpyruvate carboxylase 2 | chr2:17734541-17738679 REVERSE LENGTH=963	226480000	119840000	109070000	17	15	8
AT4G19210.1	AT4G19210.1 | Symbols: ATRLI2, RLI2 | RNAse l inhibitor protein 2 | chr4:10501906-10504776 FORWARD LENGTH=605	0	0	0	2	1	0
AT3G52200.2	AT3G52200.2 | Symbols: LTA3 | Dihydrolipoamide acetyltransferase, long form protein | chr3:19360317-19366091 FORWARD LENGTH=713	60379000	0	0	1	0	0
AT2G38700.1	AT2G38700.1 | Symbols: MVD1, ATMVD1 | mevalonate diphosphate decarboxylase 1 | chr2:16180918-16183785 REVERSE LENGTH=412	79425000	68578000	0	9	2	0
AT5G24420.1	AT5G24420.1 | Symbols: PGL5 | 6-phosphogluconolactonase 5 | chr5:8336943-8337879 REVERSE LENGTH=252	1305000000	318360000	190330000	19	8	7
AT3G03250.1	AT3G03250.1 | Symbols: UGP, UGP1, AtUGP1 | UDP-GLUCOSE PYROPHOSPHORYLASE 1 | chr3:749761-754014 REVERSE LENGTH=469	396780000	91448000	97851000	15	6	5
AT3G06483.1	AT3G06483.1 | Symbols: PDK, ATPDHK | pyruvate dehydrogenase kinase | chr3:1990727-1992581 REVERSE LENGTH=366	0	0	0	0	0	0
AT1G14810.1	AT1G14810.1 | Symbols: | semialdehyde dehydrogenase family protein | chr1:5102684-5104633 REVERSE LENGTH=375	196480000	158430000	171820000	7	4	2
AT4G37930.1	AT4G37930.1 | Symbols: SHM1, STM, SHMT1 | serine transhydroxymethyltransferase 1 | chr4:17831891-17834742 REVERSE LENGTH=517	0	56063000	0	2	2	1
AT4G35250.1	AT4G35250.1 | Symbols: | NAD(P)-binding Rossmann-fold superfamily protein | chr4:16771401-16773269 REVERSE LENGTH=395	24621000	0	0	3	0	0
AT1G32500.1	AT1G32500.1 | Symbols: ATNAP6, NAP6 | non-intrinsic ABC protein 6 | chr1:11750091-11751994 REVERSE LENGTH=475	0	0	0	2	1	0
AT5G48230.2	AT5G48230.2 | Symbols: EMB1276, ACAT2 | acetoacetyl-CoA thiolase 2 | chr5:19552570-19555122 REVERSE LENGTH=403	242100000	0	0	8	1	0
AT1G62940.1	AT1G62940.1 | Symbols: ACOS5 | acyl-CoA synthetase 5 | chr1:23310554-23312747 FORWARD LENGTH=542	17546000	0	0	2	1	0
AT1G31330.1	AT1G31330.1 | Symbols: PSAF | photosystem I subunit F | chr1:11215011-11215939 REVERSE LENGTH=221	0	0	0	2	1	0
AT5G03290.1	AT5G03290.1 | Symbols: IDH-V | isocitrate dehydrogenase V | chr5:794043-795939 FORWARD LENGTH=374	0	0	0	3	1	1
AT5G05780.1	AT5G05780.1 | Symbols: RPN8A, AE3, ATHMOV34 | RP non-ATPase subunit 8A | chr5:1735862-1738176 FORWARD LENGTH=308	34159000	0	0	4	2	2
AT3G18740.1	AT3G18740.1 | Symbols: | Ribosomal protein L7Ae/L30e/S12e/Gadd45 family protein | chr3:6453437-6453870 FORWARD LENGTH=112;AT1G36240.1 | Symbols: | Ribosomal protein L7Ae/L30e/S12e/Gadd45 family protein | chr1:13614890-13616233 FORWARD LENGTH=112	0	0	81504000	1	2	1
AT5G59970.1	AT5G59970.1 | Symbols: | Histone superfamily protein | chr5:24146352-24146663 REVERSE LENGTH=103;AT5G59690.1 | Symbols: | Histone superfamily protein | chr5:24051649-24051960 FORWARD LENGTH=103;AT3G53730.1 | Symbols: | Histone superfamily protein | chr3	0	44073000	170890000	2	2	1
AT4G24510.1	AT4G24510.1 | Symbols: CER2, VC2, VC-2 | HXXXD-type acyl-transferase family protein | chr4:12660929-12662537 FORWARD LENGTH=421	196460000	97685000	0	10	2	1
AT3G54050.1	AT3G54050.1 | Symbols: HCEF1 | high cyclic electron flow 1 | chr3:20016951-20018527 FORWARD LENGTH=417	257240000	160470000	0	3	3	1
AT3G18490.1	AT3G18490.1 | Symbols: | Eukaryotic aspartyl protease family protein | chr3:6349090-6350592 REVERSE LENGTH=500	97050000	0	0	3	1	1
AT1G04690.1	AT1G04690.1 | Symbols: KAB1, KV-BETA1 | potassium channel beta subunit 1 | chr1:1313662-1315420 FORWARD LENGTH=328	433360000	0	0	7	1	0
AT2G33210.1	AT2G33210.1 | Symbols: HSP60-2 | heat shock protein 60-2 | chr2:14075093-14078568 REVERSE LENGTH=585	461150000	379960000	328640000	14	13	9
AT4G27090.1	AT4G27090.1 | Symbols: | Ribosomal protein L14 | chr4:13594104-13595187 REVERSE LENGTH=134	281520000	481850000	496720000	3	4	4
AT4G09010.1	AT4G09010.1 | Symbols: APX4, TL29 | ascorbate peroxidase 4 | chr4:5777502-5779338 REVERSE LENGTH=349	0	0	0	1	0	0
AT4G00100.1	AT4G00100.1 | Symbols: ATRPS13A, RPS13, PFL2, RPS13A | ribosomal protein S13A | chr4:37172-38123 FORWARD LENGTH=151	317830000	345030000	201400000	6	6	3
AT1G18540.1	AT1G18540.1 | Symbols: | Ribosomal protein L6 family protein | chr1:6377448-6378548 REVERSE LENGTH=233	108930000	88923000	249700000	3	4	5
AT3G05560.1	AT3G05560.1 | Symbols: | Ribosomal L22e protein family | chr3:1614641-1615204 FORWARD LENGTH=124	0	108900000	188130000	6	5	3
AT2G36460.1	AT2G36460.1 | Symbols: | Aldolase superfamily protein | chr2:15296929-15298387 REVERSE LENGTH=358	563540000	1318300000	934720000	10	19	10
AT5G55070.1	AT5G55070.1 | Symbols: | Dihydrolipoamide succinyltransferase | chr5:22347637-22350409 FORWARD LENGTH=464	0	0	0	2	2	1
AT5G05010.1	AT5G05010.1 | Symbols: | clathrin adaptor complexes medium subunit family protein | chr5:1477137-1479872 FORWARD LENGTH=527	169260000	178840000	116030000	9	8	4
AT5G08570.1	AT5G08570.1 | Symbols: | Pyruvate kinase family protein | chr5:2778433-2780300 FORWARD LENGTH=510	0	0	0	0	0	0
AT1G14320.1	AT1G14320.1 | Symbols: SAC52, RPL10, RPL10A | Ribosomal protein L16p/L10e family protein | chr1:4888270-4889408 FORWARD LENGTH=220	99843000	22479000	0	4	2	0
AT4G09000.2	AT4G09000.2 | Symbols: GRF1, GF14 CHI | general regulatory factor 1 | chr4:5775387-5777157 FORWARD LENGTH=318	1036700000	310940000	108770000	16	5	3
AT5G27850.1	AT5G27850.1 | Symbols: | Ribosomal protein L18e/L15 superfamily protein | chr5:9873169-9874297 FORWARD LENGTH=187	42016000	0	0	1	1	1
AT5G62300.1	AT5G62300.1 | Symbols: | Ribosomal protein S10p/S20e family protein | chr5:25021388-25022235 REVERSE LENGTH=124;AT3G45030.1 | Symbols: | Ribosomal protein S10p/S20e family protein | chr3:16471606-16472312 REVERSE LENGTH=124	380140000	423750000	596320000	9	8	7
AT5G22880.1	AT5G22880.1 | Symbols: H2B, HTB2 | histone B2 | chr5:7652130-7652567 REVERSE LENGTH=145	122580000	0	0	1	1	1
AT3G09200.1	AT3G09200.1 | Symbols: | Ribosomal protein L10 family protein | chr3:2823364-2825020 REVERSE LENGTH=320;AT3G11250.1 | Symbols: | Ribosomal protein L10 family protein | chr3:3521453-3522826 FORWARD LENGTH=323;AT2G40010.1 | Symbols: | Ribosomal protein L1	0	0	0	1	1	0
AT2G19730.1	AT2G19730.1 | Symbols: | Ribosomal L28e protein family | chr2:8511752-8512995 FORWARD LENGTH=143	0	0	0	0	1	1
AT5G26210.1	AT5G26210.1 | Symbols: AL4 | alfin-like 4 | chr5:9158566-9160221 REVERSE LENGTH=255	144550000	358600000	226600000	4	3	4
CON__P02768-1		9045600000	0	20343000000	4	1	2
AT5G20280.1	AT5G20280.1 | Symbols: ATSPS1F, SPS1F | sucrose phosphate synthase 1F | chr5:6844994-6849997 REVERSE LENGTH=1043	0	0	0	2	0	0
AT5G13630.1	AT5G13630.1 | Symbols: GUN5, CCH, CHLH, CCH1, ABAR | magnesium-chelatase subunit chlH, chloroplast, putative / Mg-protoporphyrin IX chelatase, putative (CHLH) | chr5:4387567-4392082 REVERSE LENGTH=1381	0	0	0	0	0	0
AT1G77470.1	AT1G77470.1 | Symbols: RFC3, RFC5 | replication factor C subunit 3 | chr1:29112194-29114323 REVERSE LENGTH=369	0	0	0	0	0	0
AT3G43300.1	AT3G43300.1 | Symbols: ATMIN7, BEN1 | HOPM interactor 7 | chr3:15234235-15245034 REVERSE LENGTH=1758	0	0	0	2	1	0
AT4G19710.2	AT4G19710.2 | Symbols: AK-HSDH II, AK-HSDH | aspartate kinase-homoserine dehydrogenase ii | chr4:10725229-10729536 FORWARD LENGTH=916	0	0	0	0	0	0
AT3G24430.1	AT3G24430.1 | Symbols: HCF101 | ATP binding | chr3:8868731-8872154 REVERSE LENGTH=532	20620000	0	0	2	0	0
AT5G44070.1	AT5G44070.1 | Symbols: CAD1, ARA8, ATPCS1, PCS1 | phytochelatin synthase 1 (PCS1) | chr5:17734876-17737672 FORWARD LENGTH=485	0	0	0	1	0	0
AT4G00490.1	AT4G00490.1 | Symbols: BAM2, BMY9 | beta-amylase 2 | chr4:222422-224862 FORWARD LENGTH=542	0	0	0	1	2	0
AT4G34490.1	AT4G34490.1 | Symbols: ATCAP1, CAP 1, CAP1 | cyclase associated protein 1 | chr4:16484896-16487355 REVERSE LENGTH=476	174630000	69712000	70365000	8	6	3
AT4G17100.2	AT4G17100.2 | Symbols: | EXPRESSED IN: 23 plant structures; EXPRESSED DURING: 13 growth stages; CONTAINS InterPro DOMAIN/s: Endoribonuclease XendoU (InterPro:IPR018998). | chr4:9610164-9612513 REVERSE LENGTH=437	63031000	0	0	6	0	0
AT2G30110.1	AT2G30110.1 | Symbols: ATUBA1, MOS5, UBA1 | ubiquitin-activating enzyme 1 | chr2:12852632-12857369 REVERSE LENGTH=1080	108340000	0	0	8	0	0
AT5G42740.1	AT5G42740.1 | Symbols: | Sugar isomerase (SIS) family protein | chr5:17136080-17140622 FORWARD LENGTH=560	38727000	0	0	3	0	0
AT5G27450.1	AT5G27450.1 | Symbols: MVK, MK | mevalonate kinase | chr5:9691051-9692975 FORWARD LENGTH=378	0	0	0	1	0	0
AT1G63160.1	AT1G63160.1 | Symbols: RFC2 | replication factor C 2 | chr1:23422068-23423771 REVERSE LENGTH=333	0	0	0	0	0	0
AT1G52730.2	AT1G52730.2 | Symbols: | Transducin/WD40 repeat-like superfamily protein | chr1:19642866-19644978 FORWARD LENGTH=343	0	0	0	2	0	0
AT3G49240.1	AT3G49240.1 | Symbols: emb1796 | Pentatricopeptide repeat (PPR) superfamily protein | chr3:18256086-18257975 FORWARD LENGTH=629	0	0	0	2	1	0
AT1G75990.1	AT1G75990.1 | Symbols: | PAM domain (PCI/PINT associated module) protein | chr1:28524623-28526718 REVERSE LENGTH=487	0	0	0	1	0	0
AT1G14610.1	AT1G14610.1 | Symbols: TWN2, VALRS | valyl-tRNA synthetase / valine--tRNA ligase (VALRS) | chr1:5008502-5014486 REVERSE LENGTH=1108	0	0	0	4	1	1
AT5G23060.1	AT5G23060.1 | Symbols: CaS | calcium sensing receptor | chr5:7736760-7738412 REVERSE LENGTH=387	0	0	0	0	0	0
AT4G26300.1	AT4G26300.1 | Symbols: emb1027 | Arginyl-tRNA synthetase, class Ic | chr4:13308400-13313109 REVERSE LENGTH=642	0	0	0	0	0	0
AT3G29090.1	AT3G29090.1 | Symbols: PME31, ATPME31 | pectin methylesterase 31 | chr3:11073804-11075335 FORWARD LENGTH=317	0	0	0	2	0	0
AT5G53530.1	AT5G53530.1 | Symbols: VPS26A | vacuolar protein sorting 26A | chr5:21746275-21748156 REVERSE LENGTH=302	0	0	0	0	0	1
AT5G28900.1	AT5G28900.1 | Symbols: | Calcium-binding EF-hand family protein | chr5:10925852-10929892 FORWARD LENGTH=536;AT5G28850.2 | Symbols: | Calcium-binding EF-hand family protein | chr5:10877360-10881278 REVERSE LENGTH=536	0	0	0	1	0	0
AT5G52820.1	AT5G52820.1 | Symbols: | WD-40 repeat family protein / notchless protein, putative | chr5:21401423-21404203 FORWARD LENGTH=473	71523000	0	0	4	1	0
AT5G08590.1	AT5G08590.1 | Symbols: ASK2, SNRK2-1, SNRK2.1, SRK2G | SNF1-related protein kinase 2.1 | chr5:2783537-2785869 FORWARD LENGTH=353;AT5G63650.1 | Symbols: SNRK2-5, SNRK2.5, SRK2H | SNF1-related protein kinase 2.5 | chr5:25481631-25483495 REVERSE LENGTH=360	68385000	0	0	3	0	0
AT1G56110.1	AT1G56110.1 | Symbols: NOP56 | homolog of nucleolar protein NOP56 | chr1:20984544-20986893 REVERSE LENGTH=522	29834000	0	0	4	1	0
AT3G42050.1	AT3G42050.1 | Symbols: | vacuolar ATP synthase subunit H family protein | chr3:14228846-14232228 REVERSE LENGTH=441	0	0	0	0	0	0
AT5G21326.1	AT5G21326.1 | Symbols: | Ca2+regulated serine-threonine protein kinase family protein | chr5:7218081-7221743 FORWARD LENGTH=439	0	0	0	0	0	0
AT1G50480.1	AT1G50480.1 | Symbols: THFS | 10-formyltetrahydrofolate synthetase | chr1:18702064-18704687 FORWARD LENGTH=634	36480000	23098000	0	5	2	0
AT3G57890.2	AT3G57890.2 | Symbols: | Tubulin binding cofactor C domain-containing protein | chr3:21438271-21441695 FORWARD LENGTH=609	0	0	0	1	0	0
AT4G17090.1	AT4G17090.1 | Symbols: CT-BMY, BAM3, BMY8 | chloroplast beta-amylase | chr4:9605266-9607250 REVERSE LENGTH=548	0	0	0	0	0	0
AT1G18500.1	AT1G18500.1 | Symbols: MAML-4, IPMS1 | methylthioalkylmalate synthase-like 4 | chr1:6369347-6372861 FORWARD LENGTH=631;AT1G74040.1 | Symbols: IMS1, MAML-3, IPMS2 | 2-isopropylmalate synthase 1 | chr1:27842258-27845566 FORWARD LENGTH=631	38685000	0	0	3	1	0
AT3G25810.1	AT3G25810.1 | Symbols: | Terpenoid cyclases/Protein prenyltransferases superfamily protein | chr3:9430805-9433844 FORWARD LENGTH=598	66124000	0	0	5	0	0
AT1G50370.1	AT1G50370.1 | Symbols: | Calcineurin-like metallo-phosphoesterase superfamily protein | chr1:18658894-18661672 FORWARD LENGTH=303	75994000	73122000	0	4	2	0
CON__P01966		232120000	496550000	331950000	4	4	3
AT4G31120.1	AT4G31120.1 | Symbols: SKB1, ATPRMT5 | SHK1 binding protein 1 | chr4:15132185-15136568 REVERSE LENGTH=642	0	0	0	0	0	0
AT2G20760.1	AT2G20760.1 | Symbols: | Clathrin light chain protein | chr2:8943279-8945108 REVERSE LENGTH=338	0	20887000	0	1	2	2
AT3G25800.1	AT3G25800.1 | Symbols: PDF1, PR 65, PP2AA2 | protein phosphatase 2A subunit A2 | chr3:9422822-9425783 REVERSE LENGTH=587	0	0	0	1	0	0
AT5G60980.2	AT5G60980.2 | Symbols: | Nuclear transport factor 2 (NTF2) family protein with RNA binding (RRM-RBD-RNP motifs) domain | chr5:24543988-24546027 FORWARD LENGTH=460	89669000	163990000	150040000	7	5	4
AT4G35260.1	AT4G35260.1 | Symbols: IDH1, IDH-I | isocitrate dehydrogenase 1 | chr4:16774494-16776233 REVERSE LENGTH=367	83519000	54783000	0	3	2	0
AT3G55120.1	AT3G55120.1 | Symbols: TT5, A11, CFI | Chalcone-flavanone isomerase family protein | chr3:20430248-20431415 REVERSE LENGTH=246	203590000	60145000	0	6	3	1
AT3G18130.1	AT3G18130.1 | Symbols: RACK1C_AT | receptor for activated C kinase 1C | chr3:6211109-6212371 REVERSE LENGTH=326	155340000	0	0	5	1	1
AT3G14067.1	AT3G14067.1 | Symbols: | Subtilase family protein | chr3:4658421-4660754 REVERSE LENGTH=777	250980000	305490000	314050000	10	12	8
AT1G02690.2	AT1G02690.2 | Symbols: IMPA-6 | importin alpha isoform 6 | chr1:584397-587036 FORWARD LENGTH=539	0	0	0	1	0	0
AT5G25460.1	AT5G25460.1 | Symbols: | Protein of unknown function, DUF642 | chr5:8863430-8865394 FORWARD LENGTH=369	0	0	0	3	3	1
AT4G26530.1	AT4G26530.1 | Symbols: | Aldolase superfamily protein | chr4:13391566-13392937 FORWARD LENGTH=358	153970000	197420000	252770000	9	6	5
AT3G17810.1	AT3G17810.1 | Symbols: PYD1 | pyrimidine 1 | chr3:6094279-6096289 FORWARD LENGTH=426	387990000	26012000	0	11	3	1
AT1G16350.1	AT1G16350.1 | Symbols: | Aldolase-type TIM barrel family protein | chr1:5590951-5592872 FORWARD LENGTH=502	192870000	75978000	0	3	4	1
AT5G55230.2	AT5G55230.2 | Symbols: MAP65-1 | microtubule-associated proteins 65-1 | chr5:22402716-22405182 FORWARD LENGTH=616	374380000	170200000	60342000	13	9	3
AT1G48600.2	AT1G48600.2 | Symbols: PMEAMT, AtPMEAMT | S-adenosyl-L-methionine-dependent methyltransferases superfamily protein | chr1:17966074-17969077 FORWARD LENGTH=491	116980000	56737000	0	5	4	0
AT2G42520.1	AT2G42520.1 | Symbols: | P-loop containing nucleoside triphosphate hydrolases superfamily protein | chr2:17705382-17708744 FORWARD LENGTH=633	35504000	0	0	3	1	1
AT1G49600.1	AT1G49600.1 | Symbols: ATRBP47A, RBP47A | RNA-binding protein 47A | chr1:18357236-18360150 REVERSE LENGTH=445	0	0	0	3	1	0
AT1G49480.1	AT1G49480.1 | Symbols: RTV1 | related to vernalization1 1 | chr1:18314596-18315460 REVERSE LENGTH=226	0	0	0	0	1	0
ATCG01240.1	ATCG01240.1 | Symbols: RPS7.2 | ribosomal protein S7 | chrC:140704-141171 FORWARD LENGTH=155;ATCG00900.1 | Symbols: RPS7.1, RPS7 | Ribosomal protein S7p/S5e family protein | chrC:97478-97945 REVERSE LENGTH=155	184830000	253210000	524730000	2	3	3
AT1G13270.1	AT1G13270.1 | Symbols: MAP1C, MAP1B | methionine aminopeptidase 1B | chr1:4544999-4547155 FORWARD LENGTH=369	128180000	99036000	0	2	4	2
AT3G08030.1	AT3G08030.1 | Symbols: | Protein of unknown function, DUF642 | chr3:2564191-2565819 FORWARD LENGTH=365	0	125240000	0	1	3	3
AT1G60710.1	AT1G60710.1 | Symbols: ATB2 | NAD(P)-linked oxidoreductase superfamily protein | chr1:22355073-22356627 REVERSE LENGTH=345	875720000	146160000	124610000	12	5	4
AT2G30050.1	AT2G30050.1 | Symbols: | transducin family protein / WD-40 repeat family protein | chr2:12825540-12826448 FORWARD LENGTH=302	208920000	194610000	141880000	9	7	2
AT1G62640.1	AT1G62640.1 | Symbols: KAS III | 3-ketoacyl-acyl carrier protein synthase III | chr1:23192502-23194737 FORWARD LENGTH=404	39798000	0	0	1	0	0
AT2G33800.1	AT2G33800.1 | Symbols: | Ribosomal protein S5 family protein | chr2:14300925-14302352 REVERSE LENGTH=303	102000000	114920000	0	7	4	1
AT2G28790.1	AT2G28790.1 | Symbols: | Pathogenesis-related thaumatin superfamily protein | chr2:12354664-12355413 REVERSE LENGTH=249	514650000	867510000	903710000	6	5	5
AT1G13280.1	AT1G13280.1 | Symbols: AOC4 | allene oxide cyclase 4 | chr1:4547624-4548552 FORWARD LENGTH=254	156290000	92809000	87179000	7	3	2
AT4G18480.1	AT4G18480.1 | Symbols: CHLI1, CH42, CH-42, CHL11, CHLI-1 | P-loop containing nucleoside triphosphate hydrolases superfamily protein | chr4:10201897-10203361 REVERSE LENGTH=424	194390000	248310000	189040000	5	7	5
AT1G01090.1	AT1G01090.1 | Symbols: PDH-E1 ALPHA | pyruvate dehydrogenase E1 alpha | chr1:47705-49166 REVERSE LENGTH=428	177120000	0	83252000	5	2	2
AT4G13430.1	AT4G13430.1 | Symbols: IIL1, ATLEUC1 | isopropyl malate isomerase large subunit 1 | chr4:7804194-7807789 REVERSE LENGTH=509	61733000	66535000	91089000	6	3	3
AT5G59840.1	AT5G59840.1 | Symbols: | Ras-related small GTP-binding family protein | chr5:24107450-24109049 REVERSE LENGTH=216;AT3G46060.1 | Symbols: ARA3, ARA-3, ATRABE1C, ATRAB8A, RAB8A | RAB GTPase homolog 8A | chr3:16917908-16919740 FORWARD LENGTH=216;AT5G03520.1	0	0	0	0	0	0
AT1G43190.1	AT1G43190.1 | Symbols: PTB3 | polypyrimidine tract-binding protein 3 | chr1:16275432-16278185 REVERSE LENGTH=432	94662000	0	0	3	0	0
AT1G26550.1	AT1G26550.1 | Symbols: | FKBP-like peptidyl-prolyl cis-trans isomerase family protein | chr1:9171800-9172716 FORWARD LENGTH=142	186940000	239590000	398540000	2	2	2
AT4G16500.1	AT4G16500.1 | Symbols: | Cystatin/monellin superfamily protein | chr4:9301530-9301883 REVERSE LENGTH=117	591420000	753520000	649530000	4	4	4
AT1G20010.1	AT1G20010.1 | Symbols: TUB5 | tubulin beta-5 chain | chr1:6938033-6940481 REVERSE LENGTH=449	508660000	416330000	0	5	4	1
AT1G07140.1	AT1G07140.1 | Symbols: SIRANBP | Pleckstrin homology (PH) domain superfamily protein | chr1:2192360-2193688 REVERSE LENGTH=228	301370000	356640000	0	10	7	1
AT3G25530.1	AT3G25530.1 | Symbols: GHBDH, ATGHBDH, GLYR1, GR1 | glyoxylate reductase 1 | chr3:9271949-9273514 REVERSE LENGTH=289	429930000	217210000	146870000	15	4	6
AT5G09900.3	AT5G09900.3 | Symbols: EMB2107, RPN5A, MSA | 26S proteasome regulatory subunit, putative (RPN5) | chr5:3089406-3092434 REVERSE LENGTH=462	128430000	53272000	21839000	5	4	1
AT3G25520.1	AT3G25520.1 | Symbols: ATL5, PGY3, OLI5, RPL5A | ribosomal protein L5 | chr3:9269573-9271327 REVERSE LENGTH=301	25640000	0	0	3	1	2
AT1G17745.2	AT1G17745.2 | Symbols: PGDH | D-3-phosphoglycerate dehydrogenase | chr1:6101157-6104979 FORWARD LENGTH=651	134720000	0	0	3	0	0
AT2G01250.1	AT2G01250.1 | Symbols: | Ribosomal protein L30/L7 family protein | chr2:132943-134264 REVERSE LENGTH=242	36702000	80132000	0	4	3	1
AT4G11010.1	AT4G11010.1 | Symbols: NDPK3 | nucleoside diphosphate kinase 3 | chr4:6732780-6734298 REVERSE LENGTH=238	154810000	0	0	3	1	0
AT2G30200.1	AT2G30200.1 | Symbols: | catalytics;transferases;[acyl-carrier-protein] S-malonyltransferases;binding | chr2:12883162-12885482 REVERSE LENGTH=393	75850000	0	0	2	0	0
AT1G29250.1	AT1G29250.1 | Symbols: | Alba DNA/RNA-binding protein | chr1:10223461-10224592 REVERSE LENGTH=130	22272000000	46141000000	40229000000	62	77	66
AT1G07770.1	AT1G07770.1 | Symbols: RPS15A | ribosomal protein S15A | chr1:2408413-2409065 REVERSE LENGTH=130;AT5G59850.1 | Symbols: | Ribosomal protein S8 family protein | chr5:24112499-24113084 REVERSE LENGTH=130	0	0	0	2	0	0
AT5G13780.1	AT5G13780.1 | Symbols: | Acyl-CoA N-acyltransferases (NAT) superfamily protein | chr5:4447610-4448603 REVERSE LENGTH=192	0	0	0	1	1	0
CON__ENSEMBL:ENSBTAP00000007350		11084000000	23828000000	23044000000	27	28	22
AT5G45775.2	AT5G45775.2 | Symbols: | Ribosomal L5P family protein | chr5:18565281-18566496 REVERSE LENGTH=182;AT4G18730.1 | Symbols: RPL16B | ribosomal protein L16B | chr4:10302238-10303206 FORWARD LENGTH=182;AT3G58700.1 | Symbols: | Ribosomal L5P family protein | c	230350000	138100000	231450000	3	3	2
AT2G37690.1	AT2G37690.1 | Symbols: | phosphoribosylaminoimidazole carboxylase, putative / AIR carboxylase, putative | chr2:15806111-15810240 FORWARD LENGTH=642	168070000	0	0	3	1	0
AT5G47690.3	AT5G47690.3 | Symbols: | binding | chr5:19317899-19327014 FORWARD LENGTH=1607	0	0	0	2	0	0
AT3G17900.1	AT3G17900.1 | Symbols: | unknown protein; FUNCTIONS IN: molecular_function unknown; INVOLVED IN: biological_process unknown; LOCATED IN: cellular_component unknown; EXPRESSED IN: 23 plant structures; EXPRESSED DURING: 13 growth stages; Has 45 Blast hits t	0	0	0	0	0	0
AT4G30160.2	AT4G30160.2 | Symbols: VLN4 | villin 4 | chr4:14754528-14759511 FORWARD LENGTH=983	0	0	0	2	0	0
AT5G35790.1	AT5G35790.1 | Symbols: G6PD1 | glucose-6-phosphate dehydrogenase 1 | chr5:13956879-13959686 REVERSE LENGTH=576	0	0	0	1	0	0
AT5G40760.1	AT5G40760.1 | Symbols: G6PD6 | glucose-6-phosphate dehydrogenase 6 | chr5:16311284-16314556 FORWARD LENGTH=515	0	0	0	0	0	0
AT4G31160.1	AT4G31160.1 | Symbols: DCAF1 | DDB1-CUL4 associated factor 1 | chr4:15145936-15152939 FORWARD LENGTH=1883	0	0	0	2	0	0
AT1G32900.1	AT1G32900.1 | Symbols: | UDP-Glycosyltransferase superfamily protein | chr1:11920582-11923506 REVERSE LENGTH=610	0	0	0	0	0	0
AT5G51660.1	AT5G51660.1 | Symbols: CPSF160, ATCPSF160 | cleavage and polyadenylation specificity factor 160 | chr5:20980250-20989268 FORWARD LENGTH=1442	0	0	0	1	1	0
AT2G40840.1	AT2G40840.1 | Symbols: DPE2 | disproportionating enzyme 2 | chr2:17045368-17050779 FORWARD LENGTH=955	0	0	0	0	0	0
AT3G50590.1	AT3G50590.1 | Symbols: | Transducin/WD40 repeat-like superfamily protein | chr3:18771292-18779220 FORWARD LENGTH=1614	0	0	0	2	0	0
AT3G22220.1	AT3G22220.1 | Symbols: | hAT transposon superfamily | chr3:7839808-7842358 REVERSE LENGTH=761	0	0	0	1	0	0
AT5G53460.1	AT5G53460.1 | Symbols: GLT1 | NADH-dependent glutamate synthase 1 | chr5:21700518-21709629 FORWARD LENGTH=2208	0	0	0	2	0	0
AT3G52140.4	AT3G52140.4 | Symbols: | tetratricopeptide repeat (TPR)-containing protein | chr3:19333232-19341295 FORWARD LENGTH=1419	49010000	0	0	8	2	0
AT1G80680.1	AT1G80680.1 | Symbols: SAR3, MOS3, PRE, NUP96 | SUPPRESSOR OF AUXIN RESISTANCE 3 | chr1:30324219-30328489 FORWARD LENGTH=1046	0	0	0	0	0	0
ATCG00180.1	ATCG00180.1 | Symbols: RPOC1 | DNA-directed RNA polymerase family protein | chrC:20251-23084 REVERSE LENGTH=680	0	0	0	0	0	0
AT3G61650.1	AT3G61650.1 | Symbols: TUBG1 | gamma-tubulin | chr3:22812601-22815011 REVERSE LENGTH=474	0	0	0	1	0	0
AT1G05190.1	AT1G05190.1 | Symbols: emb2394 | Ribosomal protein L6 family | chr1:1502515-1503738 REVERSE LENGTH=223	0	0	0	0	0	0
AT3G59890.1	AT3G59890.1 | Symbols: | Dihydrodipicolinate reductase, bacterial/plant | chr3:22124497-22126491 REVERSE LENGTH=349	61130000	0	0	3	2	0
AT4G10260.1	AT4G10260.1 | Symbols: | pfkB-like carbohydrate kinase family protein | chr4:6371486-6372770 REVERSE LENGTH=324	0	0	75999000	4	4	2
AT3G20790.1	AT3G20790.1 | Symbols: | NAD(P)-binding Rossmann-fold superfamily protein | chr3:7268802-7271099 FORWARD LENGTH=355	0	0	0	0	1	0
AT1G31070.2	AT1G31070.2 | Symbols: GlcNAc1pUT1 | N-acetylglucosamine-1-phosphate uridylyltransferase 1 | chr1:11084951-11088361 FORWARD LENGTH=505	0	0	0	3	1	0
AT5G13530.1	AT5G13530.1 | Symbols: KEG | protein kinases;ubiquitin-protein ligases | chr5:4345618-4354369 FORWARD LENGTH=1625	0	0	0	0	0	0
AT3G19960.2	AT3G19960.2 | Symbols: ATM1 | myosin 1 | chr3:6949787-6956736 FORWARD LENGTH=1176	0	0	0	0	0	0
AT1G04190.1	AT1G04190.1 | Symbols: TPR3 | Tetratricopeptide repeat (TPR)-like superfamily protein | chr1:1106617-1108557 REVERSE LENGTH=328	0	0	0	2	0	0
AT3G58570.1	AT3G58570.1 | Symbols: | P-loop containing nucleoside triphosphate hydrolases superfamily protein | chr3:21657099-21660352 FORWARD LENGTH=646	0	0	0	0	0	0
AT1G24360.1	AT1G24360.1 | Symbols: | NAD(P)-binding Rossmann-fold superfamily protein | chr1:8640820-8643283 FORWARD LENGTH=319	0	0	0	0	0	0
AT2G13560.1	AT2G13560.1 | Symbols: NAD-ME1 | NAD-dependent malic enzyme 1 | chr2:5650089-5655103 FORWARD LENGTH=623	0	0	0	1	0	0
AT3G26340.1	AT3G26340.1 | Symbols: | N-terminal nucleophile aminohydrolases (Ntn hydrolases) superfamily protein | chr3:9650600-9652572 REVERSE LENGTH=273	589830000	836140000	625380000	10	9	8
AT1G51710.1	AT1G51710.1 | Symbols: UBP6, ATUBP6 | ubiquitin-specific protease 6 | chr1:19175805-19179894 REVERSE LENGTH=482	0	0	0	0	0	0
AT5G12410.1	AT5G12410.1 | Symbols: | THUMP domain-containing protein | chr5:4021974-4023950 REVERSE LENGTH=376	58605000	0	0	4	1	0
AT2G32700.7	AT2G32700.7 | Symbols: LUH | LEUNIG_homolog | chr2:13867235-13871844 FORWARD LENGTH=806	0	0	0	3	1	0
AT4G04950.1	AT4G04950.1 | Symbols: | thioredoxin family protein | chr4:2517882-2519924 REVERSE LENGTH=488	134810000	88936000	0	5	7	1
AT4G22930.1	AT4G22930.1 | Symbols: PYR4, DHOASE | pyrimidin 4 | chr4:12019315-12021200 FORWARD LENGTH=377	0	0	0	1	1	0
AT3G52180.1	AT3G52180.1 | Symbols: ATPTPKIS1, DSP4, SEX4, ATSEX4 | dual specificity protein phosphatase (DsPTP1) family protein | chr3:19349884-19353459 REVERSE LENGTH=379	0	0	0	5	2	2
AT2G24210.1	AT2G24210.1 | Symbols: TPS10 | terpene synthase 10 | chr2:10294330-10297401 FORWARD LENGTH=591	0	0	0	0	0	0
AT4G01690.1	AT4G01690.1 | Symbols: PPOX, HEMG1, PPO1 | Flavin containing amine oxidoreductase family | chr4:729929-732309 FORWARD LENGTH=537	0	0	0	0	0	0
ATMG00510.1	ATMG00510.1 | Symbols: NAD7 | NADH dehydrogenase subunit 7 | chrM:132071-138153 FORWARD LENGTH=394	65253000	0	0	2	0	0
AT4G26900.1	AT4G26900.1 | Symbols: AT-HF, HISN4 | HIS HF | chr4:13515514-13519608 FORWARD LENGTH=592	0	0	0	7	0	0
AT4G33510.1	AT4G33510.1 | Symbols: DHS2 | 3-deoxy-d-arabino-heptulosonate 7-phosphate synthase | chr4:16116496-16118549 FORWARD LENGTH=507	0	0	0	0	0	0
ATCG00020.1	ATCG00020.1 | Symbols: PSBA | photosystem II reaction center protein A | chrC:383-1444 REVERSE LENGTH=353	0	0	0	1	2	0
AT5G47500.1	AT5G47500.1 | Symbols: | Pectin lyase-like superfamily protein | chr5:19271262-19272845 REVERSE LENGTH=362	0	0	0	0	0	0
AT3G57610.1	AT3G57610.1 | Symbols: ADSS | adenylosuccinate synthase | chr3:21334519-21336603 REVERSE LENGTH=490	123690000	0	0	4	0	0
AT3G13860.1	AT3G13860.1 | Symbols: HSP60-3A | heat shock protein 60-3A | chr3:4561704-4565133 REVERSE LENGTH=572	236060000	148310000	157980000	11	9	11
AT3G47520.1	AT3G47520.1 | Symbols: MDH | malate dehydrogenase | chr3:17513657-17514868 FORWARD LENGTH=403	78225000	92605000	0	5	4	2
AT5G62670.1	AT5G62670.1 | Symbols: AHA11, HA11 | H(+)-ATPase 11 | chr5:25159495-25164957 FORWARD LENGTH=956	0	0	0	1	1	1
AT5G35590.1	AT5G35590.1 | Symbols: PAA1 | proteasome alpha subunit A1 | chr5:13765417-13767768 REVERSE LENGTH=246	1156100000	1174500000	1061900000	20	17	14
AT1G63000.1	AT1G63000.1 | Symbols: NRS/ER, UER1 | nucleotide-rhamnose synthase/epimerase-reductase | chr1:23342510-23343859 FORWARD LENGTH=301	0	0	0	3	0	0
AT1G69250.1	AT1G69250.1 | Symbols: | Nuclear transport factor 2 (NTF2) family protein with RNA binding (RRM-RBD-RNP motifs) domain | chr1:26033163-26035301 FORWARD LENGTH=427	37642000	70155000	0	6	4	1
AT1G12780.1	AT1G12780.1 | Symbols: UGE1, ATUGE1 | UDP-D-glucose/UDP-D-galactose 4-epimerase 1 | chr1:4356124-4358120 REVERSE LENGTH=351	0	0	0	3	3	0
AT2G20890.1	AT2G20890.1 | Symbols: PSB29, THF1 | photosystem II reaction center PSB29 protein | chr2:8987783-8989185 FORWARD LENGTH=300	143180000	0	0	7	4	3
AT1G07360.1	AT1G07360.1 | Symbols: | CCCH-type zinc fingerfamily protein with RNA-binding domain | chr1:2260562-2262795 REVERSE LENGTH=481	0	0	0	1	0	0
AT2G40060.1	AT2G40060.1 | Symbols: | Clathrin light chain protein | chr2:16726564-16728001 FORWARD LENGTH=258	13215000	0	0	3	1	1
AT3G15290.1	AT3G15290.1 | Symbols: | 3-hydroxyacyl-CoA dehydrogenase family protein | chr3:5145054-5146613 FORWARD LENGTH=294	0	0	0	0	0	0
AT2G19520.1	AT2G19520.1 | Symbols: FVE, ACG1, MSI4, NFC4, NFC04, ATMSI4 | Transducin family protein / WD-40 repeat family protein | chr2:8456006-8459235 FORWARD LENGTH=507	194420000	325590000	342150000	10	9	5
AT5G53480.1	AT5G53480.1 | Symbols: | ARM repeat superfamily protein | chr5:21714016-21716709 FORWARD LENGTH=870	0	0	0	1	0	0
AT1G53310.1	AT1G53310.1 | Symbols: ATPPC1, PEPC1, ATPEPC1, PPC1 | phosphoenolpyruvate carboxylase 1 | chr1:19884261-19888070 REVERSE LENGTH=967	174620000	118690000	0	11	5	2
AT1G54100.1	AT1G54100.1 | Symbols: ALDH7B4 | aldehyde dehydrogenase 7B4 | chr1:20195435-20198853 REVERSE LENGTH=508	0	0	0	1	0	0
AT2G05710.1	AT2G05710.1 | Symbols: ACO3 | aconitase 3 | chr2:2141591-2146350 FORWARD LENGTH=990	120130000	0	0	7	1	0
AT2G43360.1	AT2G43360.1 | Symbols: BIO2, BIOB | Radical SAM superfamily protein | chr2:18010918-18013129 REVERSE LENGTH=378	0	0	0	0	0	0
AT1G75910.1	AT1G75910.1 | Symbols: EXL4 | extracellular lipase 4 | chr1:28501511-28503096 FORWARD LENGTH=343	0	0	48092000	2	1	3
AT3G56860.3	AT3G56860.3 | Symbols: UBA2A | UBP1-associated protein 2A | chr3:21050708-21052144 REVERSE LENGTH=478	0	0	0	1	0	0
AT4G35420.1	AT4G35420.1 | Symbols: DRL1 | dihydroflavonol 4-reductase-like1 | chr4:16834091-16835611 REVERSE LENGTH=326	0	0	0	0	0	0
AT4G23850.1	AT4G23850.1 | Symbols: LACS4 | AMP-dependent synthetase and ligase family protein | chr4:12403720-12408263 REVERSE LENGTH=666	0	0	0	1	1	0
AT4G34850.1	AT4G34850.1 | Symbols: LAP5 | Chalcone and stilbene synthase family protein | chr4:16608349-16609720 FORWARD LENGTH=392	0	0	0	1	0	0
AT5G66140.1	AT5G66140.1 | Symbols: PAD2 | proteasome alpha subunit D2 | chr5:26437445-26438677 REVERSE LENGTH=250	930010000	883590000	1114500000	8	9	9
AT1G07320.1	AT1G07320.1 | Symbols: RPL4 | ribosomal protein L4 | chr1:2249190-2250189 FORWARD LENGTH=282	0	40714000	0	0	2	1
AT1G12840.1	AT1G12840.1 | Symbols: DET3, ATVHA-C | vacuolar ATP synthase subunit C (VATC) / V-ATPase C subunit / vacuolar proton pump C subunit (DET3) | chr1:4375584-4378220 FORWARD LENGTH=375	69891000	0	0	7	0	0
AT5G16960.1	AT5G16960.1 | Symbols: | Zinc-binding dehydrogenase family protein | chr5:5574537-5575884 REVERSE LENGTH=346	0	0	0	0	1	1
AT4G29060.1	AT4G29060.1 | Symbols: emb2726 | elongation factor Ts family protein | chr4:14317744-14321315 FORWARD LENGTH=953	190800000	110600000	0	10	9	3
AT3G08940.2	AT3G08940.2 | Symbols: LHCB4.2 | light harvesting complex photosystem II | chr3:2717717-2718665 FORWARD LENGTH=287	0	0	0	0	0	0
AT2G39900.1	AT2G39900.1 | Symbols: WLIM2a | GATA type zinc finger transcription factor family protein | chr2:16659136-16660267 FORWARD LENGTH=200	0	0	0	0	0	0
AT3G02360.2	AT3G02360.2 | Symbols: | 6-phosphogluconate dehydrogenase family protein | chr3:482498-483958 FORWARD LENGTH=486	0	0	0	0	0	0
AT3G15980.5	AT3G15980.5 | Symbols: | Coatomer, beta subunit | chr3:5412015-5418313 REVERSE LENGTH=930	0	0	0	2	0	0
AT3G14240.1	AT3G14240.1 | Symbols: | Subtilase family protein | chr3:4741637-4743964 REVERSE LENGTH=775	52699000	0	0	6	2	0
AT5G42790.1	AT5G42790.1 | Symbols: PAF1, ATPSM30, ARS5 | proteasome alpha subunit F1 | chr5:17159270-17160975 REVERSE LENGTH=278	1038100000	877650000	1099700000	14	15	13
AT5G15490.1	AT5G15490.1 | Symbols: | UDP-glucose 6-dehydrogenase family protein | chr5:5027872-5029314 REVERSE LENGTH=480	87344000	101320000	0	2	2	1
AT2G36250.1	AT2G36250.1 | Symbols: FTSZ2-1, ATFTSZ2-1 | Tubulin/FtsZ family protein | chr2:15197661-15199932 REVERSE LENGTH=478	0	0	0	2	0	0
AT4G29840.1	AT4G29840.1 | Symbols: MTO2, TS | Pyridoxal-5-phosphate-dependent enzyme family protein | chr4:14599434-14601014 REVERSE LENGTH=526	0	0	0	1	0	0
AT2G47470.1	AT2G47470.1 | Symbols: ATPDIL2-1, UNE5, MEE30, PDI11, ATPDI11 | thioredoxin family protein | chr2:19481503-19483683 FORWARD LENGTH=361	455070000	720080000	710930000	11	11	6
AT3G11630.1	AT3G11630.1 | Symbols: | Thioredoxin superfamily protein | chr3:3672189-3673937 FORWARD LENGTH=266	919290000	817980000	731200000	10	9	5
AT5G46630.2	AT5G46630.2 | Symbols: | Clathrin adaptor complexes medium subunit family protein | chr5:18920580-18923060 FORWARD LENGTH=441	0	0	0	0	0	0
AT3G04400.1	AT3G04400.1 | Symbols: emb2171 | Ribosomal protein L14p/L23e family protein | chr3:1167339-1168308 FORWARD LENGTH=140;AT2G33370.1 | Symbols: | Ribosomal protein L14p/L23e family protein | chr2:14143718-14144644 REVERSE LENGTH=140;AT1G04480.1 | Symbols: |	119050000	159000000	0	2	3	2
AT2G21330.1	AT2G21330.1 | Symbols: FBA1 | fructose-bisphosphate aldolase 1 | chr2:9128416-9130152 REVERSE LENGTH=399	363600000	0	165460000	3	2	2
AT1G10670.3	AT1G10670.3 | Symbols: ACLA-1 | ATP-citrate lyase A-1 | chr1:3535787-3538098 FORWARD LENGTH=443	241810000	51787000	0	7	1	0
AT5G52650.1	AT5G52650.1 | Symbols: | RNA binding Plectin/S10 domain-containing protein | chr5:21355781-21357003 REVERSE LENGTH=179	0	0	0	0	0	0
AT3G04920.1	AT3G04920.1 | Symbols: | Ribosomal protein S24e family protein | chr3:1360989-1362065 FORWARD LENGTH=133	67973000	0	49981000	3	2	3
AT1G51660.1	AT1G51660.1 | Symbols: ATMKK4, MKK4, ATMEK4 | mitogen-activated protein kinase kinase 4 | chr1:19154575-19155675 FORWARD LENGTH=366	0	0	0	0	0	0
AT4G18100.1	AT4G18100.1 | Symbols: | Ribosomal protein L32e | chr4:10035715-10036475 REVERSE LENGTH=133	0	0	0	2	0	0
AT4G39200.1	AT4G39200.1 | Symbols: | Ribosomal protein S25 family protein | chr4:18257464-18258464 FORWARD LENGTH=108	197320000	222290000	415980000	6	4	4
AT1G02780.1	AT1G02780.1 | Symbols: emb2386 | Ribosomal protein L19e family protein | chr1:608120-609391 REVERSE LENGTH=214	160760000	0	659170000	2	1	5
AT3G09500.1	AT3G09500.1 | Symbols: | Ribosomal L29 family protein | chr3:2917047-2917895 FORWARD LENGTH=123;AT3G55170.1 | Symbols: | Ribosomal L29 family protein | chr3:20453136-20454293 REVERSE LENGTH=123	0	0	0	1	2	0
AT1G76010.1	AT1G76010.1 | Symbols: | Alba DNA/RNA-binding protein | chr1:28528505-28530488 REVERSE LENGTH=350	797870000	665920000	1382900000	7	4	4
AT4G38630.1	AT4G38630.1 | Symbols: RPN10, MCB1, ATMCB1, MBP1 | regulatory particle non-ATPase 10 | chr4:18057357-18059459 REVERSE LENGTH=386	467150000	476160000	443950000	12	9	8
AT4G31700.1	AT4G31700.1 | Symbols: RPS6, RPS6A | ribosomal protein S6 | chr4:15346306-15347714 REVERSE LENGTH=250	0	0	0	0	0	0
AT5G02450.1	AT5G02450.1 | Symbols: | Ribosomal protein L36e family protein | chr5:533501-534394 FORWARD LENGTH=108	0	0	0	3	2	1
AT5G42020.1	AT5G42020.1 | Symbols: BIP, BIP2 | Heat shock protein 70 (Hsp 70) family protein | chr5:16807697-16810480 REVERSE LENGTH=668	606350000	162690000	0	4	4	1
AT5G15230.1	AT5G15230.1 | Symbols: GASA4 | GAST1 protein homolog 4 | chr5:4945017-4946025 FORWARD LENGTH=106	237810000	520690000	1016100000	3	6	4
AT5G46290.3	AT5G46290.3 | Symbols: KASI | 3-ketoacyl-acyl carrier protein synthase I | chr5:18774439-18776629 REVERSE LENGTH=489	1610900000	0	913760000	8	5	2
AT2G34420.1	AT2G34420.1 | Symbols: LHB1B2, LHCB1.5 | photosystem II light harvesting complex gene B1B2 | chr2:14522716-14523513 REVERSE LENGTH=265;AT2G34430.1 | Symbols: LHB1B1, LHCB1.4 | light-harvesting chlorophyll-protein complex II subunit B1 | chr2:14524818-14525	842670000	0	0	5	3	0
AT1G10760.1	AT1G10760.1 | Symbols: SEX1, SOP1, SOP, GWD1, GWD | Pyruvate phosphate dikinase, PEP/pyruvate binding domain | chr1:3581210-3590043 REVERSE LENGTH=1399	0	0	0	0	0	0
AT1G12380.1	AT1G12380.1 | Symbols: | unknown protein; BEST Arabidopsis thaliana protein match is: unknown protein (TAIR:AT1G62870.1); Has 173 Blast hits to 170 proteins in 34 species: Archae - 0; Bacteria - 4; Metazoa - 25; Fungi - 8; Plants - 123; Viruses - 7; Other	0	0	0	0	0	0
AT4G02480.1	AT4G02480.1 | Symbols: | AAA-type ATPase family protein | chr4:1082082-1088680 REVERSE LENGTH=1265	0	0	0	0	0	0
AT1G27970.2	AT1G27970.2 | Symbols: NTF2B | nuclear transport factor 2B | chr1:9746921-9748306 FORWARD LENGTH=134	309810000	155360000	0	2	2	1
AT5G24710.1	AT5G24710.1 | Symbols: | Transducin/WD40 repeat-like superfamily protein | chr5:8459148-8467920 REVERSE LENGTH=1377	0	0	0	0	0	0
AT3G57290.1	AT3G57290.1 | Symbols: EIF3E, TIF3E1, ATEIF3E-1, INT-6, ATINT6, INT6 | eukaryotic translation initiation factor 3E | chr3:21196786-21199073 REVERSE LENGTH=441	37800000	0	12345000	13	1	2
AT5G49810.1	AT5G49810.1 | Symbols: MMT | methionine S-methyltransferase | chr5:20239418-20246046 FORWARD LENGTH=1071	0	0	0	4	0	0
AT3G24530.1	AT3G24530.1 | Symbols: | AAA-type ATPase family protein / ankyrin repeat family protein | chr3:8945678-8947786 REVERSE LENGTH=481	0	0	0	0	0	0
AT4G35800.1	AT4G35800.1 | Symbols: NRPB1, RPB1, RNA_POL_II_LSRNA_POL_II_LS, RNA_POL_II_LS | RNA polymerase II large subunit | chr4:16961115-16967892 REVERSE LENGTH=1839	36382000	20578000	0	7	8	0
AT1G67730.1	AT1G67730.1 | Symbols: YBR159, KCR1, ATKCR1 | beta-ketoacyl reductase 1 | chr1:25391676-25393365 FORWARD LENGTH=318	0	0	0	0	0	0
AT1G64520.1	AT1G64520.1 | Symbols: RPN12a | regulatory particle non-ATPase 12A | chr1:23956459-23958120 FORWARD LENGTH=267	57449000	56246000	64367000	7	7	2
AT4G17300.1	AT4G17300.1 | Symbols: NS1, OVA8, ATNS1 | Class II aminoacyl-tRNA and biotin synthetases superfamily protein | chr4:9681558-9684833 FORWARD LENGTH=567	0	0	0	0	0	0
AT5G19220.1	AT5G19220.1 | Symbols: ADG2, APL1 | ADP glucose pyrophosphorylase large subunit 1 | chr5:6463931-6466775 REVERSE LENGTH=522	0	0	0	1	0	0
AT1G31730.1	AT1G31730.1 | Symbols: | Adaptin family protein | chr1:11359907-11363916 FORWARD LENGTH=938	0	0	0	0	0	0
AT1G12470.1	AT1G12470.1 | Symbols: | zinc ion binding | chr1:4251359-4257201 FORWARD LENGTH=988	19643000	0	0	5	1	0
AT3G53700.1	AT3G53700.1 | Symbols: MEE40 | Pentatricopeptide repeat (PPR) superfamily protein | chr3:19900303-19902567 FORWARD LENGTH=754	0	0	0	0	0	0
AT1G09750.1	AT1G09750.1 | Symbols: | Eukaryotic aspartyl protease family protein | chr1:3157541-3158960 FORWARD LENGTH=449	0	0	0	0	0	0
AT5G56680.1	AT5G56680.1 | Symbols: SYNC1, EMB2755, SYNC1 ARATH | Class II aminoacyl-tRNA and biotin synthetases superfamily protein | chr5:22936645-22938841 FORWARD LENGTH=572	0	0	0	2	0	0
AT3G06670.2	AT3G06670.2 | Symbols: | binding | chr3:2105908-2113136 REVERSE LENGTH=886	0	0	0	0	0	0
AT1G16720.1	AT1G16720.1 | Symbols: HCF173 | high chlorophyll fluorescence phenotype 173 | chr1:5723161-5726248 FORWARD LENGTH=598	0	0	0	0	0	0
AT5G24300.1	AT5G24300.1 | Symbols: SSI1, SSI, ATSS1 | Glycogen/starch synthases, ADP-glucose type | chr5:8266934-8270860 FORWARD LENGTH=652	0	0	0	1	0	0
AT5G11490.2	AT5G11490.2 | Symbols: | adaptin family protein | chr5:3671964-3676263 FORWARD LENGTH=850	0	0	0	1	0	0
AT5G61970.1	AT5G61970.1 | Symbols: | signal recognition particle-related / SRP-related | chr5:24888920-24893079 FORWARD LENGTH=605	19316000	0	0	3	0	0
AT3G61140.1	AT3G61140.1 | Symbols: FUS6, ATFUS6, CSN1, COP11, EMB78, ATSK31, SK31 | 26S proteasome, regulatory subunit Rpn7;Proteasome component (PCI) domain | chr3:22626335-22628895 FORWARD LENGTH=441	34923000	0	0	5	1	0
AT1G18070.3	AT1G18070.3 | Symbols: | Translation elongation factor EF1A/initiation factor IF2gamma family protein | chr1:6214236-6218211 REVERSE LENGTH=543	0	0	0	2	0	0
AT5G08650.1	AT5G08650.1 | Symbols: | Small GTP-binding protein | chr5:2806533-2813220 REVERSE LENGTH=681	0	0	0	0	0	0
AT1G61870.1	AT1G61870.1 | Symbols: PPR336 | pentatricopeptide repeat 336 | chr1:22865326-22866552 REVERSE LENGTH=408	0	0	0	0	0	0
AT2G27680.1	AT2G27680.1 | Symbols: | NAD(P)-linked oxidoreductase superfamily protein | chr2:11803981-11805965 REVERSE LENGTH=384	0	0	0	1	0	0
AT5G12470.1	AT5G12470.1 | Symbols: | Protein of unknown function (DUF3411) | chr5:4044950-4047290 REVERSE LENGTH=386	0	0	0	0	0	0
AT1G74670.1	AT1G74670.1 | Symbols: | Gibberellin-regulated family protein | chr1:28053378-28053893 FORWARD LENGTH=101;AT3G10185.1 | Symbols: | Gibberellin-regulated family protein | chr3:3145579-3146199 FORWARD LENGTH=103	0	0	160480000	2	2	3
AT2G26250.1	AT2G26250.1 | Symbols: FDH, KCS10 | 3-ketoacyl-CoA synthase 10 | chr2:11170799-11173059 REVERSE LENGTH=550	0	0	0	0	0	0
AT5G51980.2	AT5G51980.2 | Symbols: | Transducin/WD40 repeat-like superfamily protein | chr5:21113650-21115902 REVERSE LENGTH=443	61597000	0	0	2	0	0
ATCG01310.1	ATCG01310.1 | Symbols: RPL2.2 | ribosomal protein L2 | chrC:152806-154312 FORWARD LENGTH=274;ATCG00830.1 | Symbols: RPL2.1 | ribosomal protein L2 | chrC:84337-85843 REVERSE LENGTH=274	37989000	30024000	49191000	2	2	2
AT1G25211.1	AT1G25211.1 | Symbols: | F-box family protein | chr1:8835405-8836706 FORWARD LENGTH=433;AT1G25150.1 | Symbols: | F-box family protein | chr1:8821027-8822328 FORWARD LENGTH=433;AT1G25055.1 | Symbols: | F-box family protein | chr1:8806649-8807950 FORWARD	0	0	0	1	2	0
AT2G43750.1	AT2G43750.1 | Symbols: OASB, ACS1, CPACS1, ATCS-B | O-acetylserine (thiol) lyase B | chr2:18129604-18132322 REVERSE LENGTH=392	63427000	48348000	0	5	4	1
AT3G04600.1	AT3G04600.1 | Symbols: | Nucleotidylyl transferase superfamily protein | chr3:1243152-1245958 FORWARD LENGTH=402	59816000	67355000	0	7	4	1
AT1G64550.1	AT1G64550.1 | Symbols: ATGCN3, GCN3 | general control non-repressible 3 | chr1:23968850-23973369 FORWARD LENGTH=715	0	0	0	0	0	0
AT2G34810.1	AT2G34810.1 | Symbols: | FAD-binding Berberine family protein | chr2:14685292-14686914 FORWARD LENGTH=540	0	0	0	1	2	1
AT3G19420.1	AT3G19420.1 | Symbols: ATPEN2, PEN2 | PTEN 2 | chr3:6731824-6735354 FORWARD LENGTH=611	0	0	0	0	0	0
AT3G54110.1	AT3G54110.1 | Symbols: ATPUMP1, UCP, PUMP1, ATUCP1, UCP1 | plant uncoupling mitochondrial protein 1 | chr3:20038890-20040996 FORWARD LENGTH=306	0	0	0	0	0	0
AT1G21690.3	AT1G21690.3 | Symbols: EMB1968 | ATPase family associated with various cellular activities (AAA) | chr1:7615675-7618421 FORWARD LENGTH=341	0	0	0	1	0	0
AT3G52880.2	AT3G52880.2 | Symbols: ATMDAR1, MDAR1 | monodehydroascorbate reductase 1 | chr3:19601477-19604366 REVERSE LENGTH=466	0	0	0	3	2	0
AT5G63890.2	AT5G63890.2 | Symbols: ATHDH, HISN8, HDH | histidinol dehydrogenase | chr5:25565600-25568104 REVERSE LENGTH=466	94360000	52463000	0	6	2	1
AT5G44630.1	AT5G44630.1 | Symbols: | Terpenoid cyclases/Protein prenyltransferases superfamily protein | chr5:18003280-18005616 FORWARD LENGTH=557	0	0	0	0	0	0
AT4G34980.1	AT4G34980.1 | Symbols: SLP2 | subtilisin-like serine protease 2 | chr4:16656929-16659223 REVERSE LENGTH=764	136930000	167880000	255930000	5	6	6
AT4G08350.1	AT4G08350.1 | Symbols: GTA02, GTA2 | global transcription factor group A2 | chr4:5286351-5292072 FORWARD LENGTH=1041	78123000	0	0	8	1	0
AT5G06060.1	AT5G06060.1 | Symbols: | NAD(P)-binding Rossmann-fold superfamily protein | chr5:1824066-1825833 REVERSE LENGTH=264	84510000	0	0	3	2	0
AT3G12290.1	AT3G12290.1 | Symbols: | Amino acid dehydrogenase family protein | chr3:3919591-3921326 FORWARD LENGTH=299	105880000	50202000	50840000	6	2	2
AT4G09670.1	AT4G09670.1 | Symbols: | Oxidoreductase family protein | chr4:6107382-6109049 REVERSE LENGTH=362	97768000	0	0	2	0	0
AT3G25920.1	AT3G25920.1 | Symbols: RPL15 | ribosomal protein L15 | chr3:9491268-9492558 REVERSE LENGTH=277	0	0	0	1	1	0
AT1G74690.1	AT1G74690.1 | Symbols: IQD31 | IQ-domain 31 | chr1:28061498-28063924 REVERSE LENGTH=587	0	0	0	0	0	0
AT3G15970.1	AT3G15970.1 | Symbols: | NUP50 (Nucleoporin 50 kDa) protein | chr3:5408982-5410379 REVERSE LENGTH=465	0	0	0	3	1	3
AT1G47710.1	AT1G47710.1 | Symbols: | Serine protease inhibitor (SERPIN) family protein | chr1:17558271-17560061 FORWARD LENGTH=391	0	0	0	0	0	0
AT2G17420.1	AT2G17420.1 | Symbols: NTRA, ATNTRA, NTR2 | NADPH-dependent thioredoxin reductase A | chr2:7564357-7566219 FORWARD LENGTH=378	212320000	175390000	125370000	10	7	5
AT3G14310.1	AT3G14310.1 | Symbols: ATPME3, PME3 | pectin methylesterase 3 | chr3:4772214-4775095 REVERSE LENGTH=592	0	0	187840000	3	2	3
AT2G38270.1	AT2G38270.1 | Symbols: CXIP2, ATGRX2 | CAX-interacting protein 2 | chr2:16031347-16033054 REVERSE LENGTH=293	98438000	0	0	3	1	1
AT3G04870.1	AT3G04870.1 | Symbols: ZDS, PDE181, SPC1 | zeta-carotene desaturase | chr3:1342842-1346189 FORWARD LENGTH=558	0	0	0	0	0	0
AT5G15810.1	AT5G15810.1 | Symbols: | N2,N2-dimethylguanosine tRNA methyltransferase | chr5:5157798-5161121 FORWARD LENGTH=691	0	0	0	1	0	0
AT4G24800.1	AT4G24800.1 | Symbols: | MA3 domain-containing protein | chr4:12782463-12784902 FORWARD LENGTH=702	0	0	0	1	0	0
AT2G33040.1	AT2G33040.1 | Symbols: ATP3 | gamma subunit of Mt ATP synthase | chr2:14018978-14021047 REVERSE LENGTH=325	0	0	0	1	0	0
AT1G17290.1	AT1G17290.1 | Symbols: AlaAT1 | alanine aminotransferas | chr1:5922771-5926093 FORWARD LENGTH=543	0	0	0	2	1	0
AT1G44835.2	AT1G44835.2 | Symbols: | YbaK/aminoacyl-tRNA synthetase-associated domain | chr1:16939909-16942337 FORWARD LENGTH=308	0	0	0	0	0	0
AT3G14930.1	AT3G14930.1 | Symbols: HEME1 | Uroporphyrinogen decarboxylase | chr3:5020675-5022577 FORWARD LENGTH=418	0	0	0	1	0	0
AT1G08200.1	AT1G08200.1 | Symbols: AXS2 | UDP-D-apiose/UDP-D-xylose synthase 2 | chr1:2574259-2576609 REVERSE LENGTH=389	393170000	212100000	66995000	12	5	4
AT2G41680.1	AT2G41680.1 | Symbols: NTRC | NADPH-dependent thioredoxin reductase C | chr2:17376349-17379028 REVERSE LENGTH=529	0	0	0	2	2	1
AT1G10840.1	AT1G10840.1 | Symbols: TIF3H1 | translation initiation factor 3 subunit H1 | chr1:3607885-3610299 REVERSE LENGTH=337	154340000	128320000	115490000	9	5	5
AT3G51240.1	AT3G51240.1 | Symbols: F3H, TT6, F3H | flavanone 3-hydroxylase | chr3:19025409-19026658 FORWARD LENGTH=358	123300000	144360000	106000000	18	9	3
AT2G14170.1	AT2G14170.1 | Symbols: ALDH6B2 | aldehyde dehydrogenase 6B2 | chr2:5977727-5981899 REVERSE LENGTH=607	113370000	0	0	7	0	0
AT3G17020.1	AT3G17020.1 | Symbols: | Adenine nucleotide alpha hydrolases-like superfamily protein | chr3:5802728-5804063 REVERSE LENGTH=163	90361000	0	0	2	2	0
AT2G27020.1	AT2G27020.1 | Symbols: PAG1 | 20S proteasome alpha subunit G1 | chr2:11528515-11530858 REVERSE LENGTH=249	1943000000	1733100000	1938300000	19	15	15
AT5G10860.1	AT5G10860.1 | Symbols: | Cystathionine beta-synthase (CBS) family protein | chr5:3429173-3430142 REVERSE LENGTH=206	0	0	0	1	0	0
AT5G66200.1	AT5G66200.1 | Symbols: ARO2 | armadillo repeat only 2 | chr5:26453648-26455603 REVERSE LENGTH=651	0	0	0	0	0	0
AT3G06510.2	AT3G06510.2 | Symbols: SFR2 | Glycosyl hydrolase superfamily protein | chr3:2016450-2019533 FORWARD LENGTH=656	0	0	0	0	0	0
AT4G11150.1	AT4G11150.1 | Symbols: TUF, emb2448, TUFF, VHA-E1 | vacuolar ATP synthase subunit E1 | chr4:6800091-6801696 FORWARD LENGTH=230	443610000	222920000	0	16	10	2
AT2G03640.3	AT2G03640.3 | Symbols: | Nuclear transport factor 2 (NTF2) family protein with RNA binding (RRM-RBD-RNP motifs) domain | chr2:1104525-1106418 REVERSE LENGTH=454	103200000	135110000	134980000	7	5	2
AT1G75940.1	AT1G75940.1 | Symbols: ATA27, BGLU20 | Glycosyl hydrolase superfamily protein | chr1:28511198-28514044 FORWARD LENGTH=535	267340000	340210000	443910000	9	9	8
AT1G12920.1	AT1G12920.1 | Symbols: ERF1-2 | eukaryotic release factor 1-2 | chr1:4396555-4397859 REVERSE LENGTH=434	101470000	0	0	5	0	0
AT2G28900.1	AT2G28900.1 | Symbols: OEP16, ATOEP16-L, ATOEP16-1, OEP16-1 | outer plastid envelope protein 16-1 | chr2:12414423-12415459 REVERSE LENGTH=148	0	0	0	0	0	0
ATCG00280.1	ATCG00280.1 | Symbols: PSBC | photosystem II reaction center protein C | chrC:33720-35141 FORWARD LENGTH=473	0	0	0	0	0	0
AT2G32900.1	AT2G32900.1 | Symbols: ATZW10 | centromere/kinetochore protein, putative (ZW10) | chr2:13953807-13957470 FORWARD LENGTH=742	0	0	0	0	0	0
AT1G78300.1	AT1G78300.1 | Symbols: GRF2, 14-3-3OMEGA, GF14 OMEGA | general regulatory factor 2 | chr1:29461883-29463052 FORWARD LENGTH=259	725260000	75444000	0	10	4	0
AT5G05590.1	AT5G05590.1 | Symbols: PAI2 | phosphoribosylanthranilate isomerase 2 | chr5:1666734-1668214 REVERSE LENGTH=275;AT1G07780.3 | Symbols: PAI1, TRP6 | phosphoribosylanthranilate isomerase 1 | chr1:2410352-2411833 REVERSE LENGTH=275	0	0	0	3	0	0
AT4G36020.1	AT4G36020.1 | Symbols: CSDP1 | cold shock domain protein 1 | chr4:17043443-17044342 REVERSE LENGTH=299	200670000	135590000	0	6	3	1
AT1G74960.2	AT1G74960.2 | Symbols: FAB1, KAS2 | fatty acid biosynthesis 1 | chr1:28152564-28155948 REVERSE LENGTH=541	0	0	0	1	0	0
AT3G10850.1	AT3G10850.1 | Symbols: GLX2-2, GLY2 | Metallo-hydrolase/oxidoreductase superfamily protein | chr3:3397756-3399522 REVERSE LENGTH=258	222770000	181140000	0	7	3	1
AT4G02770.1	AT4G02770.1 | Symbols: PSAD-1 | photosystem I subunit D-1 | chr4:1229247-1229873 REVERSE LENGTH=208	121100000	0	0	4	3	1
AT1G72730.1	AT1G72730.1 | Symbols: | DEA(D/H)-box RNA helicase family protein | chr1:27378040-27379593 REVERSE LENGTH=414	0	0	0	0	0	0
AT3G15000.1	AT3G15000.1 | Symbols: | cobalt ion binding | chr3:5050321-5052121 FORWARD LENGTH=395	270710000	373490000	494940000	4	5	2
AT2G16600.1	AT2G16600.1 | Symbols: ROC3 | rotamase CYP 3 | chr2:7200862-7201383 FORWARD LENGTH=173	265220000	0	0	6	2	1
AT5G38480.1	AT5G38480.1 | Symbols: GRF3, RCI1 | general regulatory factor 3 | chr5:15410277-15411285 FORWARD LENGTH=255	531920000	208290000	0	6	6	0
AT2G47730.1	AT2G47730.1 | Symbols: ATGSTF8, ATGSTF5, GST6, GSTF8 | glutathione S-transferase phi 8 | chr2:19558213-19559266 FORWARD LENGTH=263	327010000	129320000	0	4	4	1
AT4G29350.1	AT4G29350.1 | Symbols: PFN2, PRO2, PRF2 | profilin 2 | chr4:14450135-14451119 FORWARD LENGTH=131	444230000	0	217590000	7	2	3
AT5G43830.1	AT5G43830.1 | Symbols: | Aluminium induced protein with YGL and LRDR motifs | chr5:17622593-17624239 REVERSE LENGTH=251	0	0	0	1	0	0
AT2G02470.1	AT2G02470.1 | Symbols: AL6 | alfin-like 6 | chr2:652837-654621 FORWARD LENGTH=256	0	0	0	1	2	2
AT1G23290.1	AT1G23290.1 | Symbols: RPL27A, RPL27AB | Ribosomal protein L18e/L15 superfamily protein | chr1:8263007-8263447 FORWARD LENGTH=146	60068000	0	0	3	1	0
AT1G06680.1	AT1G06680.1 | Symbols: PSBP-1, OEE2, PSII-P, OE23 | photosystem II subunit P-1 | chr1:2047940-2049186 FORWARD LENGTH=263	592250000	0	819400000	4	1	3
AT1G59359.1	AT1G59359.1 | Symbols: | Ribosomal protein S5 family protein | chr1:21842537-21843733 REVERSE LENGTH=284;AT1G58983.1 | Symbols: | Ribosomal protein S5 family protein | chr1:21806279-21807475 REVERSE LENGTH=284;AT1G58684.1 | Symbols: | Ribosomal protein	0	0	0	1	1	1
AT3G20810.2	AT3G20810.2 | Symbols: JMJD5 | 2-oxoglutarate (2OG) and Fe(II)-dependent oxygenase superfamily protein | chr3:7275814-7278144 FORWARD LENGTH=429	0	0	0	1	0	0
AT3G49910.1	AT3G49910.1 | Symbols: | Translation protein SH3-like family protein | chr3:18504311-18504751 FORWARD LENGTH=146	0	0	0	2	2	1
CON__P02538	;contaminant_KERATIN21	0	0	0	0	0	0
AT5G49910.1	AT5G49910.1 | Symbols: CPHSC70-2EAT SHOCK PROTEIN 70-2, HSC70-7, cpHsc70-2 | chloroplast heat shock protein 70-2 | chr5:20303470-20306295 FORWARD LENGTH=718	118040000	272940000	0	6	4	2
AT1G55210.1	AT1G55210.1 | Symbols: | Disease resistance-responsive (dirigent-like protein) family protein | chr1:20598057-20598620 REVERSE LENGTH=187	200150000	0	0	3	0	2
AT4G09800.1	AT4G09800.1 | Symbols: RPS18C | S18 ribosomal protein | chr4:6173818-6174963 FORWARD LENGTH=152;AT1G34030.1 | Symbols: | Ribosomal protein S13/S18 family | chr1:12370285-12371465 REVERSE LENGTH=152;AT1G22780.1 | Symbols: PFL, RPS18A, PFL1 | Ribosomal prot	0	248490000	186360000	3	3	2
AT1G57860.1	AT1G57860.1 | Symbols: | Translation protein SH3-like family protein | chr1:21430034-21430827 REVERSE LENGTH=164;AT1G57660.1 | Symbols: | Translation protein SH3-like family protein | chr1:21355567-21356364 FORWARD LENGTH=164;AT1G09690.1 | Symbols: | Tr	0	0	0	1	1	0
AT3G56340.1	AT3G56340.1 | Symbols: | Ribosomal protein S26e family protein | chr3:20892309-20893343 REVERSE LENGTH=130	265060000	246900000	394370000	5	4	2
AT4G26840.1	AT4G26840.1 | Symbols: SUM1, SUMO 1, SUMO1, ATSUMO1 | small ubiquitin-like modifier 1 | chr4:13497466-13498458 FORWARD LENGTH=100	632750000	371930000	0	5	3	1
AT5G60600.1	AT5G60600.1 | Symbols: GCPE, ISPG, CSB3, CLB4, HDS | 4-hydroxy-3-methylbut-2-enyl diphosphate synthase | chr5:24359447-24363274 FORWARD LENGTH=741	0	0	0	2	0	0
AT3G62240.1	AT3G62240.1 | Symbols: | RING/U-box superfamily protein | chr3:23033592-23036653 REVERSE LENGTH=812	0	0	0	0	0	0
AT1G09020.1	AT1G09020.1 | Symbols: SNF4, ATSNF4 | homolog of yeast sucrose nonfermenting 4 | chr1:2900149-2904212 REVERSE LENGTH=487	0	0	0	2	0	0
AT1G30120.1	AT1G30120.1 | Symbols: PDH-E1 BETA | pyruvate dehydrogenase E1 beta | chr1:10584350-10586477 REVERSE LENGTH=406	200040000	0	97713000	3	1	2
AT5G16450.1	AT5G16450.1 | Symbols: | Ribonuclease E inhibitor RraA/Dimethylmenaquinone methyltransferase | chr5:5374357-5375342 FORWARD LENGTH=166	412310000	275440000	0	7	1	1
AT3G11200.1	AT3G11200.1 | Symbols: AL2 | alfin-like 2 | chr3:3508387-3510418 REVERSE LENGTH=246	360630000	438270000	343190000	2	4	2
AT5G66470.1	AT5G66470.1 | Symbols: | RNA binding;GTP binding | chr5:26541986-26544302 REVERSE LENGTH=427	0	0	0	1	0	0
AT4G26270.1	AT4G26270.1 | Symbols: PFK3 | phosphofructokinase 3 | chr4:13301094-13304030 REVERSE LENGTH=489;AT5G56630.1 | Symbols: PFK7 | phosphofructokinase 7 | chr5:22924311-22926728 FORWARD LENGTH=485	95789000	0	0	3	1	1
AT5G51750.1	AT5G51750.1 | Symbols: ATSBT1.3, SBT1.3 | subtilase 1.3 | chr5:21020266-21022608 FORWARD LENGTH=780	51883000	0	64132000	2	1	1
AT3G10050.1	AT3G10050.1 | Symbols: OMR1 | L-O-methylthreonine resistant 1 | chr3:3099164-3101741 REVERSE LENGTH=592	0	0	0	0	0	0
AT4G03020.1	AT4G03020.1 | Symbols: | transducin family protein / WD-40 repeat family protein | chr4:1331704-1334472 REVERSE LENGTH=493	0	0	0	2	1	1
AT1G48900.1	AT1G48900.1 | Symbols: | Signal recognition particle, SRP54 subunit protein | chr1:18084972-18087743 REVERSE LENGTH=495	0	0	0	2	1	0
AT1G62390.1	AT1G62390.1 | Symbols: Phox2 | Octicosapeptide/Phox/Bem1p (PB1) domain-containing protein / tetratricopeptide repeat (TPR)-containing protein | chr1:23084632-23086887 REVERSE LENGTH=751	34673000	41747000	0	3	2	0
AT4G05180.1	AT4G05180.1 | Symbols: PSBQ, PSBQ-2, PSII-Q | photosystem II subunit Q-2 | chr4:2672093-2673170 REVERSE LENGTH=230	44507000	38247000	0	3	2	1
AT1G74850.1	AT1G74850.1 | Symbols: PTAC2 | plastid transcriptionally active 2 | chr1:28119237-28122314 REVERSE LENGTH=862	0	0	0	0	0	0
AT1G48090.1	AT1G48090.1 | Symbols: | calcium-dependent lipid-binding family protein | chr1:17732582-17758194 REVERSE LENGTH=4146	0	0	0	0	0	0
AT1G10510.1	AT1G10510.1 | Symbols: emb2004 | RNI-like superfamily protein | chr1:3461771-3465590 FORWARD LENGTH=605	0	0	0	0	0	0
AT4G33580.2	AT4G33580.2 | Symbols: ATBCA5, BCA5 | beta carbonic anhydrase 5 | chr4:16139406-16141363 FORWARD LENGTH=302	0	0	0	1	2	0
AT5G15270.2	AT5G15270.2 | Symbols: | RNA-binding KH domain-containing protein | chr5:4958738-4960947 FORWARD LENGTH=548	0	0	0	0	0	0
AT2G29320.1	AT2G29320.1 | Symbols: | NAD(P)-binding Rossmann-fold superfamily protein | chr2:12592180-12593377 FORWARD LENGTH=269	520010000	0	0	6	2	1
AT1G30530.1	AT1G30530.1 | Symbols: UGT78D1 | UDP-glucosyl transferase 78D1 | chr1:10814917-10816374 FORWARD LENGTH=453	0	0	0	0	0	0
AT5G41770.1	AT5G41770.1 | Symbols: | crooked neck protein, putative / cell cycle protein, putative | chr5:16718021-16720936 FORWARD LENGTH=705	0	0	0	0	0	0
AT2G34970.1	AT2G34970.1 | Symbols: | Trimeric LpxA-like enzyme | chr2:14746340-14748532 FORWARD LENGTH=730	0	0	0	2	0	0
AT2G38020.1	AT2G38020.1 | Symbols: VCL1, MAN, EMB258 | vacuoleless1 (VCL1) | chr2:15910098-15914190 REVERSE LENGTH=858	0	0	0	0	0	0
AT5G65110.1	AT5G65110.1 | Symbols: ACX2, ATACX2 | acyl-CoA oxidase 2 | chr5:26009821-26012482 REVERSE LENGTH=692	0	0	0	0	0	0
AT2G42700.2	AT2G42700.2 | Symbols: | FUNCTIONS IN: molecular_function unknown; INVOLVED IN: vesicle-mediated transport, vesicle docking involved in exocytosis; LOCATED IN: cellular_component unknown; EXPRESSED IN: 22 plant structures; EXPRESSED DURING: 14 growth stag	0	0	0	0	1	0
AT4G24550.2	AT4G24550.2 | Symbols: | Clathrin adaptor complexes medium subunit family protein | chr4:12675873-12678903 FORWARD LENGTH=451	0	0	0	3	0	0
AT2G17510.2	AT2G17510.2 | Symbols: EMB2763 | ribonuclease II family protein | chr2:7609395-7616242 REVERSE LENGTH=1012	0	0	0	0	0	0
AT3G22890.1	AT3G22890.1 | Symbols: APS1 | ATP sulfurylase 1 | chr3:8112837-8114734 FORWARD LENGTH=463	88043000	42873000	0	9	4	1
AT4G16180.2	AT4G16180.2 | Symbols: | unknown protein; FUNCTIONS IN: molecular_function unknown; INVOLVED IN: biological_process unknown; LOCATED IN: plasma membrane; BEST Arabidopsis thaliana protein match is: unknown protein (TAIR:AT3G28720.1); Has 5 Blast hits to 5	0	0	0	0	1	3
AT5G55280.1	AT5G55280.1 | Symbols: FTSZ1-1, ATFTSZ1-1, CPFTSZ | homolog of bacterial cytokinesis Z-ring protein FTSZ 1-1 | chr5:22420740-22422527 REVERSE LENGTH=433	0	0	0	0	0	0
AT3G05060.1	AT3G05060.1 | Symbols: | NOP56-like pre RNA processing ribonucleoprotein | chr3:1413174-1415564 REVERSE LENGTH=533	0	0	0	4	0	1
AT2G47970.1	AT2G47970.1 | Symbols: | Nuclear pore localisation protein NPL4 | chr2:19629525-19630973 FORWARD LENGTH=413	0	0	0	2	1	0
AT4G25970.1	AT4G25970.1 | Symbols: PSD3 | phosphatidylserine decarboxylase 3 | chr4:13184240-13189139 FORWARD LENGTH=635	0	0	0	0	0	0
AT1G23820.1	AT1G23820.1 | Symbols: SPDS1 | spermidine synthase 1 | chr1:8420278-8422724 FORWARD LENGTH=378	56559000	0	0	6	2	1
AT5G13420.1	AT5G13420.1 | Symbols: | Aldolase-type TIM barrel family protein | chr5:4302080-4304212 REVERSE LENGTH=438	0	0	0	2	3	0
AT5G13680.1	AT5G13680.1 | Symbols: ELO2, ABO1 | IKI3 family protein | chr5:4410522-4415471 REVERSE LENGTH=1319	0	0	0	0	0	0
AT1G72550.1	AT1G72550.1 | Symbols: | tRNA synthetase beta subunit family protein | chr1:27319947-27323908 REVERSE LENGTH=598	44690000	0	0	4	1	1
AT2G05170.1	AT2G05170.1 | Symbols: ATVPS11, VPS11 | vacuolar protein sorting 11 | chr2:1870020-1873278 FORWARD LENGTH=932	0	0	0	2	0	0
AT5G16715.1	AT5G16715.1 | Symbols: EMB2247 | ATP binding;valine-tRNA ligases;aminoacyl-tRNA ligases;nucleotide binding;ATP binding;aminoacyl-tRNA ligases | chr5:5485353-5493229 FORWARD LENGTH=974	0	0	0	2	1	0
AT3G07100.1	AT3G07100.1 | Symbols: ERMO2, SEC24A | Sec23/Sec24 protein transport family protein | chr3:2245689-2250077 REVERSE LENGTH=1038	36498000	0	0	3	0	0
AT5G17020.1	AT5G17020.1 | Symbols: XPO1A, ATCRM1, ATXPO1, XPO1, HIT2 | exportin 1A | chr5:5594904-5602467 FORWARD LENGTH=1075	0	0	0	0	0	0
AT1G68370.1	AT1G68370.1 | Symbols: ARG1 | Chaperone DnaJ-domain superfamily protein | chr1:25632046-25634527 REVERSE LENGTH=410	0	0	0	0	0	0
AT1G69410.1	AT1G69410.1 | Symbols: ATELF5A-3, ELF5A-3 | eukaryotic elongation factor 5A-3 | chr1:26089301-26090194 FORWARD LENGTH=158;AT1G13950.1 | Symbols: EIF-5A, ELF5A-1, ATELF5A-1, EIF5A | eukaryotic elongation factor 5A-1 | chr1:4773631-4774668 FORWARD LENGTH=158	0	0	0	0	0	0
AT5G15400.1	AT5G15400.1 | Symbols: | U-box domain-containing protein | chr5:4997764-5002907 REVERSE LENGTH=1038	0	0	0	0	0	0
AT5G05730.2	AT5G05730.2 | Symbols: ASA1 | anthranilate synthase alpha subunit 1 | chr5:1719740-1722811 REVERSE LENGTH=624	51328000	0	0	3	1	0
AT2G44530.1	AT2G44530.1 | Symbols: | Phosphoribosyltransferase family protein | chr2:18383732-18385974 FORWARD LENGTH=394	0	0	0	0	0	0
AT2G01350.1	AT2G01350.1 | Symbols: QPT | quinolinate phoshoribosyltransferase | chr2:165332-167209 REVERSE LENGTH=348	0	0	0	0	0	0
AT2G43090.1	AT2G43090.1 | Symbols: | Aconitase/3-isopropylmalate dehydratase protein | chr2:17918957-17919712 FORWARD LENGTH=251	207020000	256670000	208130000	6	5	4
AT3G02780.1	AT3G02780.1 | Symbols: IPP2, IPIAT1, IDI2 | isopentenyl pyrophosphate:dimethylallyl pyrophosphate isomerase 2 | chr3:602578-604648 REVERSE LENGTH=284	89612000	73215000	0	7	3	2
AT5G18420.2	AT5G18420.2 | Symbols: | unknown protein; FUNCTIONS IN: molecular_function unknown; INVOLVED IN: biological_process unknown; LOCATED IN: cellular_component unknown; EXPRESSED IN: 25 plant structures; EXPRESSED DURING: 15 growth stages; CONTAINS InterPro D	0	0	0	0	0	0
AT5G61060.2	AT5G61060.2 | Symbols: HDA05 | histone deacetylase 5 | chr5:24567137-24570917 REVERSE LENGTH=664	0	0	0	0	0	0
AT1G15690.1	AT1G15690.1 | Symbols: AVP1, ATAVP3, AVP-3, AtVHP1;1 | Inorganic H pyrophosphatase family protein | chr1:5399115-5402185 FORWARD LENGTH=770	0	0	0	0	0	0
AT4G21580.1	AT4G21580.1 | Symbols: | oxidoreductase, zinc-binding dehydrogenase family protein | chr4:11475822-11477514 FORWARD LENGTH=325	0	0	0	1	0	0
AT5G27740.1	AT5G27740.1 | Symbols: EMB161, EMB2775, EMB251, RFC3 | ATPase family associated with various cellular activities (AAA) | chr5:9823831-9826869 FORWARD LENGTH=354	0	0	0	0	0	0
AT1G60070.2	AT1G60070.2 | Symbols: | Adaptor protein complex AP-1, gamma subunit | chr1:22142944-22149296 REVERSE LENGTH=898	0	0	0	0	0	0
AT1G68020.2	AT1G68020.2 | Symbols: ATTPS6, TPS6 | UDP-Glycosyltransferase / trehalose-phosphatase family protein | chr1:25497493-25500241 FORWARD LENGTH=860	0	0	0	0	0	0
AT5G14720.1	AT5G14720.1 | Symbols: | Protein kinase superfamily protein | chr5:4748212-4752642 REVERSE LENGTH=674	0	0	0	0	0	0
AT1G12230.2	AT1G12230.2 | Symbols: | Aldolase superfamily protein | chr1:4148050-4150708 FORWARD LENGTH=427	114600000	0	0	5	0	0
AT3G16060.1	AT3G16060.1 | Symbols: | ATP binding microtubule motor family protein | chr3:5447503-5451196 FORWARD LENGTH=684	0	0	0	0	0	0
AT3G07030.1	AT3G07030.1 | Symbols: | Alba DNA/RNA-binding protein | chr3:2223001-2225254 REVERSE LENGTH=405	0	0	0	0	0	0
AT2G15430.1	AT2G15430.1 | Symbols: RBP36A, RPB35.5A, NRPB3, NRPD3, NRPE3A | DNA-directed RNA polymerase family protein | chr2:6733661-6735482 FORWARD LENGTH=319	136310000	122200000	92152000	4	5	2
AT4G03430.1	AT4G03430.1 | Symbols: STA1, EMB2770 | pre-mRNA splicing factor-related | chr4:1517411-1520500 REVERSE LENGTH=1029	0	0	0	1	1	0
AT3G48560.1	AT3G48560.1 | Symbols: CSR1, ALS, AHAS, TZP5, IMR1 | chlorsulfuron/imidazolinone resistant 1 | chr3:18001530-18003542 REVERSE LENGTH=670	39634000	0	0	5	2	0
AT3G54760.1	AT3G54760.1 | Symbols: | dentin sialophosphoprotein-related | chr3:20269659-20272037 REVERSE LENGTH=792	142450000	112590000	0	6	2	2
AT4G32720.1	AT4G32720.1 | Symbols: AtLa1, La1 | La protein 1 | chr4:15787313-15789683 FORWARD LENGTH=433	74821000	0	0	6	4	1
AT1G71840.1	AT1G71840.1 | Symbols: | transducin family protein / WD-40 repeat family protein | chr1:27022424-27024380 FORWARD LENGTH=407	208630000	196120000	0	8	6	1
AT1G48850.1	AT1G48850.1 | Symbols: EMB1144 | chorismate synthase, putative / 5-enolpyruvylshikimate-3-phosphate phospholyase, putative | chr1:18065154-18067956 REVERSE LENGTH=436	0	0	0	1	0	0
AT1G71500.1	AT1G71500.1 | Symbols: | Rieske (2Fe-2S) domain-containing protein | chr1:26936084-26937331 FORWARD LENGTH=287	0	49148000	0	1	2	0
AT3G06850.1	AT3G06850.1 | Symbols: BCE2, LTA1, DIN3 | 2-oxoacid dehydrogenases acyltransferase family protein | chr3:2158212-2160465 REVERSE LENGTH=483	0	0	0	0	0	0
AT3G16470.1	AT3G16470.1 | Symbols: JR1 | Mannose-binding lectin superfamily protein | chr3:5596096-5597709 REVERSE LENGTH=451	197840000	264250000	402080000	8	6	7
AT4G01310.1	AT4G01310.1 | Symbols: | Ribosomal L5P family protein | chr4:544166-545480 REVERSE LENGTH=262	0	0	0	0	1	0
AT5G41520.1	AT5G41520.1 | Symbols: | RNA binding Plectin/S10 domain-containing protein | chr5:16609377-16610583 REVERSE LENGTH=180	0	0	0	1	1	1
AT3G48750.1	AT3G48750.1 | Symbols: CDKA;1, CDC2AAT, CDK2, CDC2, CDC2A, CDKA1 | cell division control 2 | chr3:18072238-18074296 FORWARD LENGTH=294	0	0	0	0	0	0
AT2G40290.1	AT2G40290.1 | Symbols: | Eukaryotic translation initiation factor 2 subunit 1 | chr2:16829030-16830889 REVERSE LENGTH=344	90529000	50913000	0	4	2	2
AT5G01410.1	AT5G01410.1 | Symbols: PDX1, ATPDX1.3, RSR4, PDX1.3, ATPDX1 | Aldolase-type TIM barrel family protein | chr5:172576-173505 REVERSE LENGTH=309	711610000	568020000	370900000	20	17	8
AT4G30210.1	AT4G30210.1 | Symbols: ATR2, AR2 | P450 reductase 2 | chr4:14796900-14800578 FORWARD LENGTH=712	0	0	0	1	0	0
AT5G26751.1	AT5G26751.1 | Symbols: ATSK11, SK 11 | shaggy-related kinase 11 | chr5:9399582-9401839 REVERSE LENGTH=405;AT3G05840.2 | Symbols: ATSK12 | Protein kinase superfamily protein | chr3:1740793-1742927 FORWARD LENGTH=409;AT1G06390.1 | Symbols: GSK1, ATGSK1, ATSK	0	0	0	0	0	0
AT1G20130.1	AT1G20130.1 | Symbols: | GDSL-like Lipase/Acylhydrolase superfamily protein | chr1:6977939-6980003 FORWARD LENGTH=534	0	73315000	74610000	1	4	4
AT1G75280.1	AT1G75280.1 | Symbols: | NmrA-like negative transcriptional regulator family protein | chr1:28252030-28253355 FORWARD LENGTH=310	0	0	0	2	3	0
AT5G63110.1	AT5G63110.1 | Symbols: HDA6, AXE1, ATHDA6, RTS1, RPD3B, SIL1 | histone deacetylase 6 | chr5:25315834-25318227 REVERSE LENGTH=471	94194000	169920000	155370000	6	14	7
AT5G26570.1	AT5G26570.1 | Symbols: PWD, OK1, ATGWD3 | catalytics;carbohydrate kinases;phosphoglucan, water dikinases | chr5:9261580-9267526 FORWARD LENGTH=1196	0	0	0	2	0	0
AT1G51690.3	AT1G51690.3 | Symbols: B ALPHA | protein phosphatase 2A 55 kDa regulatory subunit B alpha isoform | chr1:19164124-19169974 FORWARD LENGTH=603	0	0	0	1	1	0
AT1G48860.1	AT1G48860.1 | Symbols: | RNA 3-terminal phosphate cyclase/enolpyruvate transferase, alpha/beta | chr1:18068892-18071331 REVERSE LENGTH=521	0	0	0	0	0	0
AT3G26380.1	AT3G26380.1 | Symbols: | Melibiase family protein | chr3:9660140-9663145 FORWARD LENGTH=647	0	0	0	0	0	0
AT5G35430.1	AT5G35430.1 | Symbols: | Tetratricopeptide repeat (TPR)-like superfamily protein | chr5:13662077-13665735 FORWARD LENGTH=786	0	0	0	1	0	0
AT3G12580.1	AT3G12580.1 | Symbols: HSP70, ATHSP70 | heat shock protein 70 | chr3:3991487-3993689 REVERSE LENGTH=650	0	74438000	0	4	2	2
AT1G48920.1	AT1G48920.1 | Symbols: ATNUC-L1, PARL1, NUC-L1 | nucleolin like 1 | chr1:18098186-18101422 FORWARD LENGTH=557	532250000	501850000	991630000	6	6	5
AT5G20920.1	AT5G20920.1 | Symbols: EIF2 BETA, EMB1401 | eukaryotic translation initiation factor 2 beta subunit | chr5:7094994-7096661 REVERSE LENGTH=268	45166000	0	0	7	0	1
AT1G30470.1	AT1G30470.1 | Symbols: | SIT4 phosphatase-associated family protein | chr1:10779423-10786415 FORWARD LENGTH=811	0	0	0	1	0	0
AT3G61470.1	AT3G61470.1 | Symbols: LHCA2 | photosystem I light harvesting complex gene 2 | chr3:22745736-22747032 FORWARD LENGTH=257	0	0	0	1	0	0
AT3G45190.1	AT3G45190.1 | Symbols: | SIT4 phosphatase-associated family protein | chr3:16541994-16548161 REVERSE LENGTH=789	0	0	0	1	1	0
AT5G49460.1	AT5G49460.1 | Symbols: ACLB-2 | ATP citrate lyase subunit B 2 | chr5:20055048-20058195 FORWARD LENGTH=608	81763000	78489000	0	7	3	1
AT3G59990.1	AT3G59990.1 | Symbols: MAP2B | methionine aminopeptidase 2B | chr3:22155921-22158551 REVERSE LENGTH=439;AT2G44180.1 | Symbols: MAP2A | methionine aminopeptidase 2A | chr2:18269442-18271785 REVERSE LENGTH=441	0	0	0	3	2	0
AT1G07440.1	AT1G07440.1 | Symbols: | NAD(P)-binding Rossmann-fold superfamily protein | chr1:2286436-2287665 REVERSE LENGTH=266	252020000	0	0	4	2	0
AT3G15680.1	AT3G15680.1 | Symbols: | Ran BP2/NZF zinc finger-like superfamily protein | chr3:5315437-5316048 FORWARD LENGTH=164	0	0	0	0	0	0
AT4G29270.1	AT4G29270.1 | Symbols: | HAD superfamily, subfamily IIIB acid phosphatase | chr4:14423797-14424848 REVERSE LENGTH=256	1994800000	1404400000	1288200000	15	20	7
AT3G48420.1	AT3G48420.1 | Symbols: | Haloacid dehalogenase-like hydrolase (HAD) superfamily protein | chr3:17929743-17931551 FORWARD LENGTH=319	399330000	153410000	0	11	5	0
AT4G39090.1	AT4G39090.1 | Symbols: RD19, RD19A | Papain family cysteine protease | chr4:18215826-18217326 REVERSE LENGTH=368	0	65520000	0	1	4	0
AT3G60300.2	AT3G60300.2 | Symbols: | RWD domain-containing protein | chr3:22285371-22287382 FORWARD LENGTH=383	0	0	0	0	0	0
AT2G04520.1	AT2G04520.1 | Symbols: | Nucleic acid-binding, OB-fold-like protein | chr2:1574802-1575239 REVERSE LENGTH=145	0	312430000	409060000	1	3	3
AT2G14880.1	AT2G14880.1 | Symbols: | SWIB/MDM2 domain superfamily protein | chr2:6393686-6394841 REVERSE LENGTH=141	0	0	0	2	1	0
ATCG00380.1	ATCG00380.1 | Symbols: RPS4 | chloroplast ribosomal protein S4 | chrC:45223-45828 REVERSE LENGTH=201	198360000	0	0	3	4	2
AT2G18040.1	AT2G18040.1 | Symbols: PIN1AT | peptidylprolyl cis/trans isomerase, NIMA-interacting 1 | chr2:7842346-7843537 FORWARD LENGTH=119	111200000	101870000	0	2	2	0
AT1G29350.1	AT1G29350.1 | Symbols: | Kinase-related protein of unknown function (DUF1296) | chr1:10268761-10273613 REVERSE LENGTH=831	174470000	239790000	266240000	3	2	3
AT4G09320.1	AT4G09320.1 | Symbols: NDPK1 | Nucleoside diphosphate kinase family protein | chr4:5923424-5924366 FORWARD LENGTH=169	232330000	0	0	5	0	0
AT5G09660.4	AT5G09660.4 | Symbols: PMDH2 | peroxisomal NAD-malate dehydrogenase 2 | chr5:2993691-2995551 REVERSE LENGTH=363	0	0	0	0	0	0
AT1G35160.2	AT1G35160.2 | Symbols: GF14 PHI | GF14 protein phi chain | chr1:12867264-12868514 FORWARD LENGTH=295	543470000	225930000	0	6	3	1
AT3G54890.1	AT3G54890.1 | Symbols: LHCA1 | photosystem I light harvesting complex gene 1 | chr3:20339706-20340922 REVERSE LENGTH=241	0	0	0	1	0	0
AT5G16130.1	AT5G16130.1 | Symbols: | Ribosomal protein S7e family protein | chr5:5268984-5269912 FORWARD LENGTH=190	45755000	49294000	0	2	3	2
AT1G53280.1	AT1G53280.1 | Symbols: | Class I glutamine amidotransferase-like superfamily protein | chr1:19864942-19867341 REVERSE LENGTH=438	0	0	0	0	2	1
AT4G30010.1	AT4G30010.1 | Symbols: | unknown protein; FUNCTIONS IN: molecular_function unknown; INVOLVED IN: biological_process unknown; LOCATED IN: mitochondrion, plastid; EXPRESSED IN: 26 plant structures; EXPRESSED DURING: 15 growth stages; Has 39 Blast hits to 39	0	0	0	1	0	0
AT1G24020.1	AT1G24020.1 | Symbols: MLP423 | MLP-like protein 423 | chr1:8500653-8501458 REVERSE LENGTH=155	1813800000	555420000	1285500000	6	4	4
AT1G77940.1	AT1G77940.1 | Symbols: | Ribosomal protein L7Ae/L30e/S12e/Gadd45 family protein | chr1:29304116-29305288 REVERSE LENGTH=112	0	0	0	0	0	0
AT1G66580.1	AT1G66580.1 | Symbols: SAG24, RPL10C | senescence associated gene 24 | chr1:24839208-24840439 FORWARD LENGTH=221	0	0	0	0	0	0
AT3G14990.1	AT3G14990.1 | Symbols: | Class I glutamine amidotransferase-like superfamily protein | chr3:5047510-5049621 FORWARD LENGTH=392	93186000	60858000	0	6	2	1
AT1G27090.1	AT1G27090.1 | Symbols: | glycine-rich protein | chr1:9404041-9406098 REVERSE LENGTH=420	571840000	1299200000	1315800000	14	18	9
AT4G02080.1	AT4G02080.1 | Symbols: ASAR1, ATSARA1C, ATSAR2, SAR2 | secretion-associated RAS super family 2 | chr4:921554-922547 FORWARD LENGTH=193	168830000	0	0	2	2	0
AT5G16050.1	AT5G16050.1 | Symbols: GRF5, GF14 UPSILON | general regulatory factor 5 | chr5:5244008-5245402 REVERSE LENGTH=268	515650000	162060000	0	6	3	0
AT5G45950.1	AT5G45950.1 | Symbols: | GDSL-like Lipase/Acylhydrolase superfamily protein | chr5:18634155-18636512 FORWARD LENGTH=357	0	0	0	2	1	0
AT2G37270.1	AT2G37270.1 | Symbols: ATRPS5B, RPS5B | ribosomal protein 5B | chr2:15647883-15649042 REVERSE LENGTH=207	0	0	0	1	2	0
AT4G25130.1	AT4G25130.1 | Symbols: PMSR4 | peptide met sulfoxide reductase 4 | chr4:12898802-12899998 REVERSE LENGTH=258	1382200000	1159800000	1840500000	12	6	8
AT1G54270.1	AT1G54270.1 | Symbols: EIF4A-2 | eif4a-2 | chr1:20260495-20262018 FORWARD LENGTH=412	182950000	154560000	0	3	1	0
AT1G14510.1	AT1G14510.1 | Symbols: AL7 | alfin-like 7 | chr1:4962171-4964154 REVERSE LENGTH=252	0	0	0	0	1	3
AT3G42850.1	AT3G42850.1 | Symbols: | Mevalonate/galactokinase family protein | chr3:14940114-14945291 REVERSE LENGTH=964	1274300000	2824500000	0	7	6	2
AT1G65650.1	AT1G65650.1 | Symbols: UCH2 | Peptidase C12, ubiquitin carboxyl-terminal hydrolase 1 | chr1:24415172-24417466 REVERSE LENGTH=330	0	0	0	1	1	0
AT2G27210.1	AT2G27210.1 | Symbols: BSL3 | BRI1 suppressor 1 (BSU1)-like 3 | chr2:11630188-11636182 FORWARD LENGTH=1006;AT1G08420.1 | Symbols: BSL2 | BRI1 suppressor 1 (BSU1)-like 2 | chr1:2649959-2656564 FORWARD LENGTH=1018	0	0	0	1	1	0
AT5G18580.1	AT5G18580.1 | Symbols: FASS, TON2, EMB40, FS1, GDO, FASS 2 | tonneau 2 (TON2) | chr5:6175154-6178214 FORWARD LENGTH=480	0	0	0	2	0	0
AT5G20710.1	AT5G20710.1 | Symbols: BGAL7 | beta-galactosidase 7 | chr5:7010536-7013994 FORWARD LENGTH=826	0	0	0	0	0	0
AT3G62010.1	AT3G62010.1 | Symbols: | unknown protein; LOCATED IN: cellular_component unknown; EXPRESSED IN: 23 plant structures; EXPRESSED DURING: 15 growth stages; Has 553 Blast hits to 216 proteins in 93 species: Archae - 0; Bacteria - 124; Metazoa - 193; Fungi - 5	0	0	0	1	0	0
AT4G14570.1	AT4G14570.1 | Symbols: | acylaminoacyl-peptidase-related | chr4:8362586-8366525 FORWARD LENGTH=764	0	0	0	10	2	0
AT5G27470.1	AT5G27470.1 | Symbols: | seryl-tRNA synthetase / serine--tRNA ligase | chr5:9695087-9697154 FORWARD LENGTH=451	0	0	0	0	0	0
AT5G58450.1	AT5G58450.1 | Symbols: | Tetratricopeptide repeat (TPR)-like superfamily protein | chr5:23626826-23632071 FORWARD LENGTH=1065	0	0	0	0	0	0
AT3G46780.1	AT3G46780.1 | Symbols: PTAC16 | plastid transcriptionally active 16 | chr3:17228766-17231021 FORWARD LENGTH=510	0	0	0	0	0	0
AT4G36740.1	AT4G36740.1 | Symbols: HB-5, ATHB40, HB40 | homeobox protein 40 | chr4:17314649-17316314 REVERSE LENGTH=216	93497000	152900000	91516000	6	6	3
AT3G12280.1	AT3G12280.1 | Symbols: RBR1, RBR, RB, ATRBR1, RB1 | retinoblastoma-related 1 | chr3:3913671-3918433 REVERSE LENGTH=1013	0	0	0	0	0	0
AT4G33650.2	AT4G33650.2 | Symbols: DRP3A | dynamin-related protein 3A | chr4:16161073-16166587 FORWARD LENGTH=809	0	0	0	0	0	0
AT3G01090.2	AT3G01090.2 | Symbols: AKIN10, KIN10 | SNF1 kinase homolog 10 | chr3:31437-34143 REVERSE LENGTH=535	0	0	0	0	0	0
AT3G58730.1	AT3G58730.1 | Symbols: | vacuolar ATP synthase subunit D (VATD) / V-ATPase D subunit / vacuolar proton pump D subunit (VATPD) | chr3:21718495-21719280 REVERSE LENGTH=261	0	0	0	1	0	0
AT1G54080.2	AT1G54080.2 | Symbols: UBP1A | oligouridylate-binding protein 1A | chr1:20183923-20186824 REVERSE LENGTH=430	0	0	0	0	0	0
AT5G45390.1	AT5G45390.1 | Symbols: CLPP4, NCLPP4 | CLP protease P4 | chr5:18396351-18397586 FORWARD LENGTH=292	0	0	0	2	1	0
AT2G16950.1	AT2G16950.1 | Symbols: TRN1, ATTRN1 | transportin 1 | chr2:7353939-7360637 FORWARD LENGTH=895	0	0	0	0	0	0
AT4G28730.1	AT4G28730.1 | Symbols: | Glutaredoxin family protein | chr4:14199174-14200712 FORWARD LENGTH=174	0	0	0	0	1	0
AT4G09020.1	AT4G09020.1 | Symbols: ATISA3, ISA3 | isoamylase 3 | chr4:5784099-5788839 FORWARD LENGTH=764	146570000	30350000	0	13	2	0
AT3G16170.1	AT3G16170.1 | Symbols: | AMP-dependent synthetase and ligase family protein | chr3:5476490-5480128 FORWARD LENGTH=544	0	0	0	2	0	0
AT5G02790.1	AT5G02790.1 | Symbols: GSTL3 | Glutathione S-transferase family protein | chr5:632877-634858 FORWARD LENGTH=235	669540000	72321000	30104000	22	6	6
AT2G27100.1	AT2G27100.1 | Symbols: SE | C2H2 zinc-finger protein SERRATE (SE) | chr2:11572587-11576357 FORWARD LENGTH=720	0	0	0	0	0	0
AT3G48530.1	AT3G48530.1 | Symbols: KING1 | SNF1-related protein kinase regulatory subunit gamma 1 | chr3:17987559-17989592 FORWARD LENGTH=424	0	0	0	1	0	0
AT1G79600.1	AT1G79600.1 | Symbols: | Protein kinase superfamily protein | chr1:29950105-29952516 REVERSE LENGTH=711	0	0	0	0	0	0
AT5G13380.1	AT5G13380.1 | Symbols: | Auxin-responsive GH3 family protein | chr5:4289912-4292355 FORWARD LENGTH=624	0	0	0	0	0	0
AT3G02200.2	AT3G02200.2 | Symbols: | Proteasome component (PCI) domain protein | chr3:406692-408919 FORWARD LENGTH=417	48899000	35689000	0	8	5	1
AT1G25350.2	AT1G25350.2 | Symbols: OVA9 | glutamine-tRNA ligase, putative / glutaminyl-tRNA synthetase, putative / GlnRS, putative | chr1:8889280-8894205 REVERSE LENGTH=800	0	0	0	2	0	0
AT2G38560.1	AT2G38560.1 | Symbols: TFIIS | transcript elongation factor IIS | chr2:16134802-16136319 FORWARD LENGTH=378	0	0	0	2	1	1
AT2G47960.1	AT2G47960.1 | Symbols: | unknown protein; CONTAINS InterPro DOMAIN/s: Protein of unknown function DUF974 (InterPro:IPR010378); Has 285 Blast hits to 284 proteins in 126 species: Archae - 0; Bacteria - 0; Metazoa - 150; Fungi - 68; Plants - 32; Viruses - 0	0	0	0	0	0	0
AT1G17890.1	AT1G17890.1 | Symbols: GER2 | NAD(P)-binding Rossmann-fold superfamily protein | chr1:6154478-6155596 REVERSE LENGTH=328	0	0	0	0	0	0
AT5G65620.1	AT5G65620.1 | Symbols: | Zincin-like metalloproteases family protein | chr5:26221951-26225784 FORWARD LENGTH=791	27408000	0	0	2	0	0
AT4G29130.1	AT4G29130.1 | Symbols: ATHXK1, GIN2, HXK1 | hexokinase 1 | chr4:14352338-14354865 REVERSE LENGTH=496	0	0	0	0	0	0
AT2G24490.1	AT2G24490.1 | Symbols: RPA2, ATRPA2, ROR1, ATRPA32A, RPA32A | replicon protein A2 | chr2:10398651-10400416 REVERSE LENGTH=279	69365000	50342000	0	4	4	0
AT4G17170.1	AT4G17170.1 | Symbols: AT-RAB2, ATRABB1C, ATRAB2A, RAB2A, RABB1C, ATRAB-B1B, RAB-B1B | RAB GTPase homolog B1C | chr4:9644908-9646220 REVERSE LENGTH=211;AT4G35860.1 | Symbols: ATRABB1B, ATGB2, ATRAB2C, GB2 | GTP-binding 2 | chr4:16987118-16988839 REVERSE LE	0	0	0	0	0	0
AT2G18740.1	AT2G18740.1 | Symbols: | Small nuclear ribonucleoprotein family protein | chr2:8123334-8124710 FORWARD LENGTH=88	0	0	0	0	0	0
AT2G43970.1	AT2G43970.1 | Symbols: | RNA-binding protein | chr2:18205535-18208031 REVERSE LENGTH=545	0	0	0	1	1	0
AT4G23600.1	AT4G23600.1 | Symbols: CORI3, JR2 | Tyrosine transaminase family protein | chr4:12310657-12312885 FORWARD LENGTH=422	67258000	0	0	11	1	1
AT5G36210.1	AT5G36210.1 | Symbols: | alpha/beta-Hydrolases superfamily protein | chr5:14248202-14253272 REVERSE LENGTH=730	0	0	0	3	0	0
AT5G05970.2	AT5G05970.2 | Symbols: NEDD1 | Transducin/WD40 repeat-like superfamily protein | chr5:1795464-1799313 FORWARD LENGTH=782	0	0	0	1	0	0
AT2G14120.3	AT2G14120.3 | Symbols: DRP3B | dynamin related protein | chr2:5954253-5960015 REVERSE LENGTH=809	0	0	0	1	2	2
AT1G15950.1	AT1G15950.1 | Symbols: CCR1, IRX4, ATCCR1 | cinnamoyl coa reductase 1 | chr1:5478855-5481915 FORWARD LENGTH=344	0	0	0	0	0	0
AT3G06350.1	AT3G06350.1 | Symbols: EMB3004, MEE32 | dehydroquinate dehydratase, putative / shikimate dehydrogenase, putative | chr3:1924536-1927701 REVERSE LENGTH=603	0	0	0	3	0	0
AT1G54570.1	AT1G54570.1 | Symbols: | Esterase/lipase/thioesterase family protein | chr1:20380649-20384953 REVERSE LENGTH=704	0	0	0	1	0	0
AT1G49750.1	AT1G49750.1 | Symbols: | Leucine-rich repeat (LRR) family protein | chr1:18411177-18412779 REVERSE LENGTH=494	0	0	0	0	0	0
AT3G10740.1	AT3G10740.1 | Symbols: ASD1, ARAF1, ARAF, ATASD1 | alpha-L-arabinofuranosidase 1 | chr3:3361031-3364573 REVERSE LENGTH=678	0	0	0	0	0	0
AT5G06970.1	AT5G06970.1 | Symbols: | Protein of unknown function (DUF810) | chr5:2158431-2166004 REVERSE LENGTH=1101	0	0	0	0	0	0
AT4G00620.1	AT4G00620.1 | Symbols: | Amino acid dehydrogenase family protein | chr4:259265-260788 REVERSE LENGTH=360;AT4G00600.1 | Symbols: | Amino acid dehydrogenase family protein | chr4:255320-256610 REVERSE LENGTH=310	0	0	0	1	0	0
AT3G26560.1	AT3G26560.1 | Symbols: | ATP-dependent RNA helicase, putative | chr3:9750122-9753719 REVERSE LENGTH=1168	0	0	0	0	0	0
AT1G75930.1	AT1G75930.1 | Symbols: EXL6 | extracellular lipase 6 | chr1:28508109-28509708 FORWARD LENGTH=343	0	0	0	1	0	1
AT3G04260.1	AT3G04260.1 | Symbols: PTAC3 | plastid transcriptionally active 3 | chr3:1123231-1127515 REVERSE LENGTH=910	0	0	0	0	0	0
AT4G14800.2	AT4G14800.2 | Symbols: PBD2 | 20S proteasome beta subunit D2 | chr4:8500398-8502058 FORWARD LENGTH=215	526110000	910930000	748920000	6	8	5
AT4G33250.1	AT4G33250.1 | Symbols: EIF3K, TIF3K1, ATTIF3K1 | eukaryotic translation initiation factor 3K | chr4:16039066-16040617 REVERSE LENGTH=226	80242000	83686000	0	5	3	1
AT1G09130.3	AT1G09130.3 | Symbols: | ATP-dependent caseinolytic (Clp) protease/crotonase family protein | chr1:2939731-2942217 REVERSE LENGTH=370	0	0	0	0	0	0
AT5G64570.1	AT5G64570.1 | Symbols: XYL4, ATBXL4 | beta-D-xylosidase 4 | chr5:25810227-25813309 REVERSE LENGTH=784	564020000	237560000	192580000	6	6	4
AT5G42390.1	AT5G42390.1 | Symbols: | Insulinase (Peptidase family M16) family protein | chr5:16945308-16952647 FORWARD LENGTH=1265	0	0	0	0	0	0
AT4G18060.1	AT4G18060.1 | Symbols: | SH3 domain-containing protein | chr4:10027668-10029662 REVERSE LENGTH=351	0	0	0	2	0	0
AT4G35850.1	AT4G35850.1 | Symbols: | Pentatricopeptide repeat (PPR) superfamily protein | chr4:16983638-16986681 FORWARD LENGTH=444	29884000	0	0	2	1	0
AT4G27690.1	AT4G27690.1 | Symbols: VPS26B | vacuolar protein sorting 26B | chr4:13824019-13826235 FORWARD LENGTH=303	0	0	0	0	0	0
AT5G64370.1	AT5G64370.1 | Symbols: BETA-UP, PYD3 | beta-ureidopropionase | chr5:25739264-25741031 FORWARD LENGTH=408	109330000	80956000	69528000	4	6	4
AT5G65950.1	AT5G65950.1 | Symbols: | FUNCTIONS IN: molecular_function unknown; INVOLVED IN: biological_process unknown; LOCATED IN: cellular_component unknown; EXPRESSED IN: 25 plant structures; EXPRESSED DURING: 15 growth stages; CONTAINS InterPro DOMAIN/s: Protein	0	0	0	0	0	0
AT1G30820.1	AT1G30820.1 | Symbols: | CTP synthase family protein | chr1:10945251-10948825 REVERSE LENGTH=600	0	0	0	0	0	0
AT5G67360.1	AT5G67360.1 | Symbols: ARA12 | Subtilase family protein | chr5:26872192-26874465 REVERSE LENGTH=757	36538000	64156000	0	3	5	2
AT1G09490.1	AT1G09490.1 | Symbols: | NAD(P)-binding Rossmann-fold superfamily protein | chr1:3064172-3065815 FORWARD LENGTH=322	0	0	0	0	0	0
AT1G11750.2	AT1G11750.2 | Symbols: CLPP6 | CLP protease proteolytic subunit 6 | chr1:3967609-3969535 FORWARD LENGTH=289	0	0	0	0	0	0
AT5G45620.1	AT5G45620.1 | Symbols: | Proteasome component (PCI) domain protein | chr5:18501590-18503868 FORWARD LENGTH=386	0	0	0	1	1	2
AT1G80490.2	AT1G80490.2 | Symbols: TPR1 | TOPLESS-related 1 | chr1:30261094-30266446 REVERSE LENGTH=1120	58609000	56355000	0	3	3	0
AT2G25870.1	AT2G25870.1 | Symbols: | haloacid dehalogenase-like hydrolase family protein | chr2:11031159-11034302 FORWARD LENGTH=584	0	0	0	0	0	0
AT2G38400.2	AT2G38400.2 | Symbols: AGT3 | alanine:glyoxylate aminotransferase 3 | chr2:16083779-16086115 FORWARD LENGTH=493	0	0	0	2	7	1
AT1G52760.1	AT1G52760.1 | Symbols: LysoPL2 | lysophospholipase 2 | chr1:19651378-19652576 FORWARD LENGTH=332	0	0	0	2	0	0
AT2G34470.2	AT2G34470.2 | Symbols: UREG, PSKF109 | urease accessory protein G | chr2:14530900-14532411 REVERSE LENGTH=276	48314000	0	0	4	2	0
AT5G62790.2	AT5G62790.2 | Symbols: DXR | 1-deoxy-D-xylulose 5-phosphate reductoisomerase | chr5:25214358-25217289 REVERSE LENGTH=497	74492000	0	0	9	2	2
AT5G58230.1	AT5G58230.1 | Symbols: MSI1, MEE70, ATMSI1 | Transducin/WD40 repeat-like superfamily protein | chr5:23556112-23557994 FORWARD LENGTH=424	111880000	143430000	0	4	4	2
AT4G30190.2	AT4G30190.2 | Symbols: HA2 | H(+)-ATPase 2 | chr4:14770820-14775920 REVERSE LENGTH=981	0	0	0	0	0	0
AT1G76810.1	AT1G76810.1 | Symbols: | eukaryotic translation initiation factor 2 (eIF-2) family protein | chr1:28831366-28836310 REVERSE LENGTH=1294	0	0	0	2	3	1
AT1G25490.1	AT1G25490.1 | Symbols: RCN1, REGA, ATB BETA BETA, EER1 | ARM repeat superfamily protein | chr1:8951700-8954899 FORWARD LENGTH=588	29797000	0	0	4	0	0
AT3G20820.1	AT3G20820.1 | Symbols: | Leucine-rich repeat (LRR) family protein | chr3:7280930-7282027 FORWARD LENGTH=365	60444000	48221000	0	3	5	1
AT4G28980.2	AT4G28980.2 | Symbols: CDKF;1, CAK1AT | CDK-activating kinase 1AT | chr4:14288471-14290102 FORWARD LENGTH=479	222860000	48048000	0	16	3	0
AT5G38830.1	AT5G38830.1 | Symbols: | Cysteinyl-tRNA synthetase, class Ia family protein | chr5:15545764-15548094 REVERSE LENGTH=511	0	0	0	1	0	0
AT4G15020.1	AT4G15020.1 | Symbols: | hAT transposon superfamily | chr4:8575806-8578372 FORWARD LENGTH=768	0	0	0	0	0	0
AT5G58330.1	AT5G58330.1 | Symbols: | lactate/malate dehydrogenase family protein | chr5:23580010-23582287 REVERSE LENGTH=443	105090000	0	79526000	5	2	2
AT2G46520.1	AT2G46520.1 | Symbols: | cellular apoptosis susceptibility protein, putative / importin-alpha re-exporter, putative | chr2:19096867-19099785 FORWARD LENGTH=972	0	0	0	0	0	0
AT1G63180.1	AT1G63180.1 | Symbols: UGE3 | UDP-D-glucose/UDP-D-galactose 4-epimerase 3 | chr1:23427559-23429384 REVERSE LENGTH=351	0	0	0	2	0	0
AT4G29810.2	AT4G29810.2 | Symbols: ATMKK2, MKK2, MK1 | MAP kinase kinase 2 | chr4:14593299-14595241 REVERSE LENGTH=372	0	0	0	0	0	0
AT1G02050.1	AT1G02050.1 | Symbols: LAP6 | Chalcone and stilbene synthase family protein | chr1:359164-360441 REVERSE LENGTH=395	0	0	0	2	1	0
AT2G47250.1	AT2G47250.1 | Symbols: | RNA helicase family protein | chr2:19399923-19402981 REVERSE LENGTH=729	0	0	0	1	0	0
AT1G12050.1	AT1G12050.1 | Symbols: | fumarylacetoacetase, putative | chr1:4072904-4075856 FORWARD LENGTH=421	327210000	120560000	103630000	8	2	4
AT5G08060.1	AT5G08060.1 | Symbols: | unknown protein; FUNCTIONS IN: molecular_function unknown; INVOLVED IN: biological_process unknown; LOCATED IN: mitochondrion; EXPRESSED IN: 24 plant structures; EXPRESSED DURING: 16 growth stages; Has 42 Blast hits to 42 proteins	0	0	0	0	1	0
AT5G10240.1	AT5G10240.1 | Symbols: ASN3 | asparagine synthetase 3 | chr5:3212934-3216418 REVERSE LENGTH=578	0	0	0	1	2	0
AT2G40490.1	AT2G40490.1 | Symbols: HEME2 | Uroporphyrinogen decarboxylase | chr2:16912961-16914988 FORWARD LENGTH=394	0	0	0	0	0	0
AT2G25080.1	AT2G25080.1 | Symbols: ATGPX1, GPX1 | glutathione peroxidase 1 | chr2:10668134-10669828 FORWARD LENGTH=236	36422000	39805000	0	3	3	1
AT3G48730.1	AT3G48730.1 | Symbols: GSA2 | glutamate-1-semialdehyde 2,1-aminomutase 2 | chr3:18049697-18051550 FORWARD LENGTH=472	177320000	0	50221000	9	1	2
AT3G28980.1	AT3G28980.1 | Symbols: | Protein of unknown function (DUF1216) | chr3:10993403-10994925 REVERSE LENGTH=445	0	0	0	1	0	0
AT1G73720.1	AT1G73720.1 | Symbols: SMU1 | transducin family protein / WD-40 repeat family protein | chr1:27725059-27729722 FORWARD LENGTH=511	0	0	0	0	0	0
AT1G79870.1	AT1G79870.1 | Symbols: | D-isomer specific 2-hydroxyacid dehydrogenase family protein | chr1:30044794-30045851 FORWARD LENGTH=313	0	0	0	2	1	0
AT1G09430.1	AT1G09430.1 | Symbols: ACLA-3 | ATP-citrate lyase A-3 | chr1:3042135-3044978 FORWARD LENGTH=424	0	0	0	0	0	0
AT2G27810.1	AT2G27810.1 | Symbols: ATNAT12, NAT12 | nucleobase-ascorbate transporter 12 | chr2:11852338-11855988 FORWARD LENGTH=709	0	0	0	0	0	0
ATCG00160.1	ATCG00160.1 | Symbols: RPS2 | ribosomal protein S2 | chrC:15013-15723 REVERSE LENGTH=236	0	0	0	1	1	0
AT5G39320.1	AT5G39320.1 | Symbols: | UDP-glucose 6-dehydrogenase family protein | chr5:15743254-15744696 FORWARD LENGTH=480	23155000	30791000	0	3	2	0
AT4G29720.1	AT4G29720.1 | Symbols: ATPAO5, PAO5 | polyamine oxidase 5 | chr4:14553456-14555057 REVERSE LENGTH=533	0	0	0	0	0	0
AT4G10790.1	AT4G10790.1 | Symbols: | UBX domain-containing protein | chr4:6640752-6643035 REVERSE LENGTH=480	0	0	0	0	0	0
AT5G36230.1	AT5G36230.1 | Symbols: | ARM repeat superfamily protein | chr5:14273519-14276773 FORWARD LENGTH=411	0	0	0	0	0	0
AT5G65430.3	AT5G65430.3 | Symbols: GRF8 | general regulatory factor 8 | chr5:26148630-26150255 REVERSE LENGTH=260	164960000	0	0	3	1	0
AT4G11380.2	AT4G11380.2 | Symbols: | Adaptin family protein | chr4:6920608-6925444 FORWARD LENGTH=916	0	0	0	2	0	0
AT2G32920.1	AT2G32920.1 | Symbols: ATPDIL2-3, PDI9, ATPDI9, PDIL2-3 | PDI-like 2-3 | chr2:13962502-13965406 REVERSE LENGTH=440	0	54643000	0	2	3	2
AT5G19440.1	AT5G19440.1 | Symbols: | NAD(P)-binding Rossmann-fold superfamily protein | chr5:6556493-6558123 FORWARD LENGTH=326	0	0	0	1	1	0
AT3G21110.1	AT3G21110.1 | Symbols: PUR7, PURC, ATPURC | purin 7 | chr3:7402696-7405273 REVERSE LENGTH=411	56388000	0	0	5	0	0
AT1G75240.1	AT1G75240.1 | Symbols: AtHB33, HB33, ZHD5 | homeobox protein 33 | chr1:28241576-28242505 FORWARD LENGTH=309	0	0	0	0	0	0
AT1G09780.1	AT1G09780.1 | Symbols: | Phosphoglycerate mutase, 2,3-bisphosphoglycerate-independent | chr1:3165550-3167812 REVERSE LENGTH=557	0	0	0	2	0	1
AT1G56580.1	AT1G56580.1 | Symbols: SVB | Protein of unknown function, DUF538 | chr1:21198402-21198902 REVERSE LENGTH=166	0	116730000	0	2	3	2
AT1G74260.1	AT1G74260.1 | Symbols: PUR4 | purine biosynthesis 4 | chr1:27923005-27927764 REVERSE LENGTH=1407	0	0	0	3	3	0
AT5G40580.1	AT5G40580.1 | Symbols: PBB2 | 20S proteasome beta subunit PBB2 | chr5:16248511-16250451 REVERSE LENGTH=274	930490000	895410000	1002500000	5	4	5
AT5G23300.1	AT5G23300.1 | Symbols: PYRD | pyrimidine d | chr5:7847792-7850243 REVERSE LENGTH=460	0	0	0	0	0	0
AT3G53520.4	AT3G53520.4 | Symbols: UXS1 | UDP-glucuronic acid decarboxylase 1 | chr3:19841635-19844057 FORWARD LENGTH=458	0	0	0	0	0	0
AT5G65010.2	AT5G65010.2 | Symbols: ASN2 | asparagine synthetase 2 | chr5:25969224-25972278 FORWARD LENGTH=579	0	0	0	1	0	0
ATCG00750.1	ATCG00750.1 | Symbols: RPS11 | ribosomal protein S11 | chrC:78960-79376 REVERSE LENGTH=138	0	0	0	1	0	0
AT3G27380.1	AT3G27380.1 | Symbols: SDH2-1 | succinate dehydrogenase 2-1 | chr3:10131209-10132673 REVERSE LENGTH=279;AT5G40650.1 | Symbols: SDH2-2 | succinate dehydrogenase 2-2 | chr5:16281462-16283296 FORWARD LENGTH=280	86754000	150450000	0	4	7	2
AT5G10160.1	AT5G10160.1 | Symbols: | Thioesterase superfamily protein | chr5:3185819-3187159 FORWARD LENGTH=219	0	0	0	1	0	0
AT1G32580.1	AT1G32580.1 | Symbols: | plastid developmental protein DAG, putative | chr1:11784108-11785430 FORWARD LENGTH=229	197060000	0	0	2	1	0
AT4G31300.2	AT4G31300.2 | Symbols: PBA1 | N-terminal nucleophile aminohydrolases (Ntn hydrolases) superfamily protein | chr4:15188927-15190935 FORWARD LENGTH=234	2603500000	1639200000	2356900000	10	7	7
AT2G30860.1	AT2G30860.1 | Symbols: ATGSTF9, GLUTTR, ATGSTF7, GSTF9 | glutathione S-transferase PHI 9 | chr2:13139132-13140057 FORWARD LENGTH=215	0	34424000	0	1	2	0
AT4G10610.1	AT4G10610.1 | Symbols: RBP37, ATRBP37, CID12 | CTC-interacting domain 12 | chr4:6557336-6559143 FORWARD LENGTH=336;AT1G32790.2 | Symbols: CID11 | CTC-interacting domain 11 | chr1:11875028-11877188 REVERSE LENGTH=406	37964000	0	0	2	1	0
AT5G23900.1	AT5G23900.1 | Symbols: | Ribosomal protein L13e family protein | chr5:8064176-8065081 REVERSE LENGTH=206	0	0	0	1	0	0
AT1G78680.1	AT1G78680.1 | Symbols: ATGGH2, GGH2 | gamma-glutamyl hydrolase 2 | chr1:29593933-29596037 FORWARD LENGTH=347	221490000	0	0	3	1	0
AT5G36160.1	AT5G36160.1 | Symbols: | Tyrosine transaminase family protein | chr5:14233261-14235129 REVERSE LENGTH=420	211240000	169610000	0	7	1	2
AT5G54900.1	AT5G54900.1 | Symbols: ATRBP45A, RBP45A | RNA-binding protein 45A | chr5:22295412-22298126 FORWARD LENGTH=387	69978000	0	0	2	0	0
AT4G24130.1	AT4G24130.1 | Symbols: | Protein of unknown function, DUF538 | chr4:12527861-12528423 FORWARD LENGTH=157	368100000	0	0	4	2	1
AT1G32990.1	AT1G32990.1 | Symbols: PRPL11 | plastid ribosomal protein l11 | chr1:11955827-11957139 FORWARD LENGTH=222	72048000	0	0	3	2	2
AT5G58490.1	AT5G58490.1 | Symbols: | NAD(P)-binding Rossmann-fold superfamily protein | chr5:23643068-23644455 FORWARD LENGTH=324	0	0	0	0	0	0
AT1G74030.1	AT1G74030.1 | Symbols: ENO1 | enolase 1 | chr1:27839465-27841901 REVERSE LENGTH=477	0	0	0	5	0	0
AT3G47370.2	AT3G47370.2 | Symbols: | Ribosomal protein S10p/S20e family protein | chr3:17453671-17454437 REVERSE LENGTH=122	0	121360000	0	0	1	0
AT3G02080.1	AT3G02080.1 | Symbols: | Ribosomal protein S19e family protein | chr3:364138-365161 REVERSE LENGTH=143	0	0	0	0	0	0
AT4G29410.1	AT4G29410.1 | Symbols: | Ribosomal L28e protein family | chr4:14468439-14469964 REVERSE LENGTH=143	0	0	0	0	1	0
AT5G13930.1	AT5G13930.1 | Symbols: CHS, TT4, ATCHS | Chalcone and stilbene synthase family protein | chr5:4488762-4490035 FORWARD LENGTH=395	129510000	0	0	5	0	0
AT1G79990.1	AT1G79990.1 | Symbols: | structural molecules | chr1:30084522-30091949 FORWARD LENGTH=1135	77782000	0	0	3	0	0
AT4G01610.1	AT4G01610.1 | Symbols: | Cysteine proteinases superfamily protein | chr4:694857-696937 FORWARD LENGTH=359	0	0	0	0	0	0
AT4G39260.1	AT4G39260.1 | Symbols: CCR1, ATGRP8, GR-RBP8, GRP8 | cold, circadian rhythm, and RNA binding 1 | chr4:18274166-18274958 REVERSE LENGTH=169	1366100000	2306000000	5230100000	9	12	14
AT5G28050.2	AT5G28050.2 | Symbols: | Cytidine/deoxycytidylate deaminase family protein | chr5:10044209-10045484 REVERSE LENGTH=204	416050000	336260000	203690000	3	3	2
AT5G46430.1	AT5G46430.1 | Symbols: | Ribosomal protein L32e | chr5:18833429-18834409 FORWARD LENGTH=133	0	0	0	0	0	1
CON__P02668		0	0	0	0	2	0
AT4G12960.2	AT4G12960.2 | Symbols: GILT, AtGILT | Gamma interferon responsive lysosomal thiol (GILT) reductase family protein | chr4:7583301-7584412 FORWARD LENGTH=243	198570000	0	0	3	1	1
AT2G37660.1	AT2G37660.1 | Symbols: | NAD(P)-binding Rossmann-fold superfamily protein | chr2:15795481-15796977 REVERSE LENGTH=325	278340000	197520000	157460000	9	4	5
AT1G20580.1	AT1G20580.1 | Symbols: | Small nuclear ribonucleoprotein family protein | chr1:7128979-7130371 FORWARD LENGTH=131	369710000	375670000	559930000	6	7	3
AT1G48350.1	AT1G48350.1 | Symbols: | Ribosomal L18p/L5e family protein | chr1:17867269-17868215 FORWARD LENGTH=170	324740000	0	0	2	1	1
AT1G48630.1	AT1G48630.1 | Symbols: RACK1B_AT | receptor for activated C kinase 1B | chr1:17981977-17983268 REVERSE LENGTH=326	153540000	0	0	3	1	1
AT3G11400.2	AT3G11400.2 | Symbols: EIF3G1, ATEIF3G1 | eukaryotic translation initiation factor 3G1 | chr3:3578536-3580366 FORWARD LENGTH=321	177090000	282010000	219220000	6	10	6
AT1G09310.1	AT1G09310.1 | Symbols: | Protein of unknown function, DUF538 | chr1:3009109-3009648 FORWARD LENGTH=179	804660000	462800000	270320000	12	8	4
AT3G52580.1	AT3G52580.1 | Symbols: | Ribosomal protein S11 family protein | chr3:19503324-19504701 FORWARD LENGTH=150	85599000	0	0	2	0	1
AT3G07110.2	AT3G07110.2 | Symbols: | Ribosomal protein L13 family protein | chr3:2252092-2253332 FORWARD LENGTH=207	0	0	0	0	1	0
AT1G74970.1	AT1G74970.1 | Symbols: RPS9, TWN3 | ribosomal protein S9 | chr1:28157761-28159202 REVERSE LENGTH=208	247850000	179450000	0	2	4	1
AT3G11930.3	AT3G11930.3 | Symbols: | Adenine nucleotide alpha hydrolases-like superfamily protein | chr3:3776371-3777393 FORWARD LENGTH=226	0	0	0	1	0	0
AT1G07370.1	AT1G07370.1 | Symbols: PCNA1, ATPCNA1 | proliferating cellular nuclear antigen 1 | chr1:2263204-2264382 FORWARD LENGTH=263;AT2G29570.1 | Symbols: PCNA2, ATPCNA2 | proliferating cell nuclear antigen 2 | chr2:12650139-12651598 REVERSE LENGTH=264	0	0	0	1	2	0
AT5G64760.1	AT5G64760.1 | Symbols: RPN5B | regulatory particle non-ATPase subunit 5B | chr5:25894027-25896445 REVERSE LENGTH=442	0	0	0	1	1	0
AT1G74060.1	AT1G74060.1 | Symbols: | Ribosomal protein L6 family protein | chr1:27850033-27851299 REVERSE LENGTH=233;AT1G74050.1 | Symbols: | Ribosomal protein L6 family protein | chr1:27847256-27848680 REVERSE LENGTH=233	69028000	81430000	125680000	3	2	2
AT5G24780.1	AT5G24780.1 | Symbols: VSP1, ATVSP1 | vegetative storage protein 1 | chr5:8507783-8508889 REVERSE LENGTH=270	0	659940000	1609900000	2	4	4
AT3G56490.1	AT3G56490.1 | Symbols: HIT3, HINT1 | HIS triad family protein 3 | chr3:20941532-20943129 FORWARD LENGTH=147	1515500000	1828400000	689950000	13	13	9
AT5G02870.1	AT5G02870.1 | Symbols: | Ribosomal protein L4/L1 family | chr5:657830-659526 FORWARD LENGTH=407	51798000	0	0	2	2	1
AT1G51510.1	AT1G51510.1 | Symbols: Y14 | RNA-binding (RRM/RBD/RNP motifs) family protein | chr1:19103072-19104753 REVERSE LENGTH=202	510540000	232460000	294600000	5	4	4
AT2G38540.1	AT2G38540.1 | Symbols: LP1, LTP1, ATLTP1 | lipid transfer protein 1 | chr2:16130418-16130893 FORWARD LENGTH=118	2506000000	2176600000	2659100000	4	3	3
AT5G44340.1	AT5G44340.1 | Symbols: TUB4 | tubulin beta chain 4 | chr5:17859442-17860994 REVERSE LENGTH=444	546230000	254110000	0	5	5	3
AT3G47470.1	AT3G47470.1 | Symbols: LHCA4, CAB4 | light-harvesting chlorophyll-protein complex I subunit A4 | chr3:17493622-17494773 REVERSE LENGTH=251	0	0	0	2	1	0
AT5G07530.1	AT5G07530.1 | Symbols: GRP17, ATGRP17, ATGRP-7 | glycine rich protein 17 | chr5:2382678-2384495 REVERSE LENGTH=543	0	0	0	0	1	3
AT4G00430.1	AT4G00430.1 | Symbols: TMP-C, PIP1;4, PIP1E | plasma membrane intrinsic protein 1;4 | chr4:186143-187531 REVERSE LENGTH=287	0	0	0	1	0	0
AT4G38680.1	AT4G38680.1 | Symbols: GRP2, CSDP2, CSP2, ATCSP2 | glycine rich protein 2 | chr4:18072240-18072851 REVERSE LENGTH=203	1150400000	2585600000	3983900000	11	11	7
AT5G01530.1	AT5G01530.1 | Symbols: LHCB4.1 | light harvesting complex photosystem II | chr5:209084-210243 FORWARD LENGTH=290	0	0	0	1	1	0
AT4G20890.1	AT4G20890.1 | Symbols: TUB9 | tubulin beta-9 chain | chr4:11182218-11183840 FORWARD LENGTH=444	432090000	144520000	0	4	3	1
AT2G47710.1	AT2G47710.1 | Symbols: | Adenine nucleotide alpha hydrolases-like superfamily protein | chr2:19555045-19555956 REVERSE LENGTH=162	0	0	0	0	1	0
AT1G52300.1	AT1G52300.1 | Symbols: | Zinc-binding ribosomal protein family protein | chr1:19475213-19476152 REVERSE LENGTH=95;AT3G16080.1 | Symbols: | Zinc-binding ribosomal protein family protein | chr3:5454892-5455677 FORWARD LENGTH=95;AT1G15250.1 | Symbols: | Zi	0	0	0	1	0	0
AT3G60245.1	AT3G60245.1 | Symbols: | Zinc-binding ribosomal protein family protein | chr3:22268803-22269750 FORWARD LENGTH=92	0	218770000	0	2	3	1
AT3G16640.1	AT3G16640.1 | Symbols: TCTP | translationally controlled tumor protein | chr3:5669709-5670729 REVERSE LENGTH=168	2426500000	1864700000	1308600000	18	15	9
AT3G53020.1	AT3G53020.1 | Symbols: STV1, RPL24B, RPL24 | Ribosomal protein L24e family protein | chr3:19660749-19661912 REVERSE LENGTH=163	0	0	0	0	0	0
AT1G01780.1	AT1G01780.1 | Symbols: PLIM2b | GATA type zinc finger transcription factor family protein | chr1:282919-284082 FORWARD LENGTH=205	0	0	0	0	1	0
AT3G26420.1	AT3G26420.1 | Symbols: ATRZ-1A | RNA-binding (RRM/RBD/RNP motifs) family protein with retrovirus zinc finger-like domain | chr3:9671953-9673055 FORWARD LENGTH=245	426810000	309510000	337460000	5	2	2
AT4G35100.1	AT4G35100.1 | Symbols: PIP3, PIP3A, PIP2;7, SIMIP | plasma membrane intrinsic protein 3 | chr4:16708672-16709958 FORWARD LENGTH=280	105160000	59045000	0	3	2	3
AT5G02960.1	AT5G02960.1 | Symbols: | Ribosomal protein S12/S23 family protein | chr5:693280-694396 REVERSE LENGTH=142;AT3G09680.1 | Symbols: | Ribosomal protein S12/S23 family protein | chr3:2969197-2970291 REVERSE LENGTH=142	0	0	0	1	0	0
AT2G25110.1	AT2G25110.1 | Symbols: SDF2, ATSDL, AtSDF2 | stromal cell-derived factor 2-like protein precursor | chr2:10684428-10685838 FORWARD LENGTH=218	0	0	0	1	0	2
AT5G56280.1	AT5G56280.1 | Symbols: CSN6A | COP9 signalosome subunit 6A | chr5:22783617-22785530 REVERSE LENGTH=317	0	0	0	0	0	0
AT3G48690.1	AT3G48690.1 | Symbols: ATCXE12, CXE12 | alpha/beta-Hydrolases superfamily protein | chr3:18037186-18038160 REVERSE LENGTH=324	0	0	0	7	0	0
AT5G14060.1	AT5G14060.1 | Symbols: CARAB-AK-LYS | Aspartate kinase family protein | chr5:4536143-4538993 FORWARD LENGTH=544	0	0	0	0	0	0
AT5G19180.1	AT5G19180.1 | Symbols: ECR1 | E1 C-terminal related 1 | chr5:6453375-6455750 FORWARD LENGTH=454	0	0	0	1	0	0
AT5G40440.1	AT5G40440.1 | Symbols: ATMKK3, MKK3 | mitogen-activated protein kinase kinase 3 | chr5:16182149-16184513 FORWARD LENGTH=520	0	0	0	0	0	0
AT1G80360.1	AT1G80360.1 | Symbols: | Pyridoxal phosphate (PLP)-dependent transferases superfamily protein | chr1:30208736-30210643 REVERSE LENGTH=394	0	0	0	0	0	0
AT3G10410.1	AT3G10410.1 | Symbols: SCPL49, CPY | SERINE CARBOXYPEPTIDASE-LIKE 49 | chr3:3235518-3238063 REVERSE LENGTH=516	0	0	0	1	0	0
AT3G23660.2	AT3G23660.2 | Symbols: | Sec23/Sec24 protein transport family protein | chr3:8513666-8517729 REVERSE LENGTH=791	0	0	0	1	0	0
ATCG00540.1	ATCG00540.1 | Symbols: PETA | photosynthetic electron transfer A | chrC:61657-62619 FORWARD LENGTH=320	0	0	0	0	1	0
AT1G48520.1	AT1G48520.1 | Symbols: GATB | GLU-ADT subunit B | chr1:17940185-17942540 FORWARD LENGTH=550	0	0	0	1	0	0
AT5G46800.1	AT5G46800.1 | Symbols: BOU | Mitochondrial substrate carrier family protein | chr5:18988779-18989810 REVERSE LENGTH=300	0	0	0	0	0	0
AT3G54860.2	AT3G54860.2 | Symbols: ATVPS33, VPS33 | Sec1/munc18-like (SM) proteins superfamily | chr3:20324286-20329841 REVERSE LENGTH=608	0	0	0	0	0	0
AT1G11840.6	AT1G11840.6 | Symbols: GLX1 | glyoxalase I homolog | chr1:3995928-3997518 FORWARD LENGTH=322	47456000	0	0	3	3	0
AT3G18520.2	AT3G18520.2 | Symbols: HDA15, ATHDA15 | histone deacetylase 15 | chr3:6361605-6365399 FORWARD LENGTH=564	0	0	0	0	0	0
AT4G34350.1	AT4G34350.1 | Symbols: CLB6, ISPH, HDR | 4-hydroxy-3-methylbut-2-enyl diphosphate reductase | chr4:16428681-16431038 REVERSE LENGTH=466	118070000	85823000	0	2	3	0
AT4G32640.1	AT4G32640.1 | Symbols: | Sec23/Sec24 protein transport family protein | chr4:15742661-15750424 FORWARD LENGTH=1080	0	0	0	1	0	0
AT2G23740.2	AT2G23740.2 | Symbols: | nucleic acid binding;sequence-specific DNA binding transcription factors;zinc ion binding | chr2:10098213-10103229 FORWARD LENGTH=1382	0	0	0	0	0	0
AT1G23870.1	AT1G23870.1 | Symbols: ATTPS9, TPS9 | trehalose-phosphatase/synthase 9 | chr1:8432695-8435506 FORWARD LENGTH=867	0	0	0	0	0	0
AT5G02740.1	AT5G02740.1 | Symbols: | Ribosomal protein S24e family protein | chr5:616517-618267 FORWARD LENGTH=228	0	0	0	0	0	0
AT1G24706.2	AT1G24706.2 | Symbols: THO2 | THO2 | chr1:8742210-8755250 FORWARD LENGTH=1823	0	0	0	0	0	0
AT1G15130.1	AT1G15130.1 | Symbols: | Endosomal targeting BRO1-like domain-containing protein | chr1:5206217-5209848 REVERSE LENGTH=846	0	0	0	2	0	0
AT4G23100.1	AT4G23100.1 | Symbols: RML1, PAD2, GSH1, CAD2, ATECS1, GSHA | glutamate-cysteine ligase | chr4:12103458-12106751 REVERSE LENGTH=522	30804000	0	0	5	1	1
AT1G74920.1	AT1G74920.1 | Symbols: ALDH10A8 | aldehyde dehydrogenase 10A8 | chr1:28139175-28142573 REVERSE LENGTH=501	0	0	0	2	0	0
AT2G15690.1	AT2G15690.1 | Symbols: | Tetratricopeptide repeat (TPR)-like superfamily protein | chr2:6831855-6833594 REVERSE LENGTH=579	0	0	0	0	0	0
AT5G19550.1	AT5G19550.1 | Symbols: ASP2, AAT2 | aspartate aminotransferase 2 | chr5:6598201-6601597 FORWARD LENGTH=405	0	0	0	3	0	0
AT2G19490.1	AT2G19490.1 | Symbols: | recA DNA recombination family protein | chr2:8441732-8444006 FORWARD LENGTH=430	0	0	0	0	0	0
AT4G39520.1	AT4G39520.1 | Symbols: | GTP-binding protein-related | chr4:18371329-18374000 REVERSE LENGTH=369	0	0	0	2	0	0
AT4G35830.1	AT4G35830.1 | Symbols: ACO1 | aconitase 1 | chr4:16973007-16977949 REVERSE LENGTH=898	0	0	0	4	0	0
AT5G19140.1	AT5G19140.1 | Symbols: ATAILP1, AILP1 | Aluminium induced protein with YGL and LRDR motifs | chr5:6423398-6425785 FORWARD LENGTH=234	0	0	0	1	0	0
CON__ENSEMBL:ENSBTAP00000031360		861680000	1687300000	1411500000	8	18	13
AT1G64740.1	AT1G64740.1 | Symbols: TUA1 | alpha-1 tubulin | chr1:24050114-24052296 FORWARD LENGTH=450	0	0	0	1	0	0
AT5G38640.1	AT5G38640.1 | Symbols: | NagB/RpiA/CoA transferase-like superfamily protein | chr5:15468020-15470674 REVERSE LENGTH=642	0	0	0	1	0	0
AT3G12110.1	AT3G12110.1 | Symbols: ACT11 | actin-11 | chr3:3858116-3859609 FORWARD LENGTH=377	0	0	0	2	1	0
AT5G56500.1	AT5G56500.1 | Symbols: | TCP-1/cpn60 chaperonin family protein | chr5:22874058-22876966 FORWARD LENGTH=597	290640000	141430000	205090000	7	4	4
AT1G50670.1	AT1G50670.1 | Symbols: | OTU-like cysteine protease family protein | chr1:18775086-18776552 REVERSE LENGTH=208	0	0	0	2	0	0
AT1G48030.1	AT1G48030.1 | Symbols: mtLPD1 | mitochondrial lipoamide dehydrogenase 1 | chr1:17717432-17719141 REVERSE LENGTH=507;AT3G17240.1 | Symbols: mtLPD2 | lipoamide dehydrogenase 2 | chr3:5890278-5892166 REVERSE LENGTH=507	0	0	0	1	1	0
AT3G54400.1	AT3G54400.1 | Symbols: | Eukaryotic aspartyl protease family protein | chr3:20140291-20142599 REVERSE LENGTH=425	0	0	0	1	1	0
AT1G45000.1	AT1G45000.1 | Symbols: | AAA-type ATPase family protein | chr1:17009220-17011607 FORWARD LENGTH=399	0	0	0	1	1	0
CON__P02666		0	0	0	0	2	0
AT5G05980.1	AT5G05980.1 | Symbols: ATDFB, DFB, FPGS1 | DHFS-FPGS homolog B | chr5:1799738-1804441 REVERSE LENGTH=571	0	0	0	2	0	0
AT3G12270.1	AT3G12270.1 | Symbols: ATPRMT3, PRMT3 | protein arginine methyltransferase 3 | chr3:3910642-3913122 FORWARD LENGTH=601	0	0	0	2	1	0
AT5G12950.1	AT5G12950.1 | Symbols: | Putative glycosyl hydrolase of unknown function (DUF1680) | chr5:4093117-4096806 FORWARD LENGTH=861;AT5G12960.1 | Symbols: | Putative glycosyl hydrolase of unknown function (DUF1680) | chr5:4097788-4101518 FORWARD LENGTH=865	0	0	0	2	0	0
AT5G48620.1	AT5G48620.1 | Symbols: | Disease resistance protein (CC-NBS-LRR class) family | chr5:19717406-19720932 FORWARD LENGTH=908	0	0	0	0	0	0
AT5G56290.1	AT5G56290.1 | Symbols: PEX5, ATPEX5 | peroxin 5 | chr5:22786655-22791972 FORWARD LENGTH=728	119480000	71172000	22647000	10	7	2
AT1G32440.1	AT1G32440.1 | Symbols: PKp3 | plastidial pyruvate kinase 3 | chr1:11712205-11714963 FORWARD LENGTH=571	0	0	0	1	0	0
AT2G27820.1	AT2G27820.1 | Symbols: PD1, ADT3 | prephenate dehydratase 1 | chr2:11856808-11858082 FORWARD LENGTH=424;AT1G08250.1 | Symbols: ADT6 | arogenate dehydratase 6 | chr1:2588994-2590235 REVERSE LENGTH=413	0	0	0	0	0	0
AT5G18110.1	AT5G18110.1 | Symbols: NCBP | novel cap-binding protein | chr5:5989105-5990588 REVERSE LENGTH=221	0	0	0	3	0	0
AT4G01050.1	AT4G01050.1 | Symbols: TROL | thylakoid rhodanese-like | chr4:455874-458175 FORWARD LENGTH=466	102910000	0	0	1	0	1
AT3G12490.2	AT3G12490.2 | Symbols: ATCYSB, ATCYS6, CYSB | cystatin B | chr3:3960523-3961876 REVERSE LENGTH=234	0	0	0	2	1	1
AT3G08530.1	AT3G08530.1 | Symbols: | Clathrin, heavy chain | chr3:2587171-2595411 REVERSE LENGTH=1703	0	0	0	0	0	0
AT5G63840.1	AT5G63840.1 | Symbols: RSW3, PSL5 | Glycosyl hydrolases family 31 protein | chr5:25545056-25548922 FORWARD LENGTH=921	374910000	540570000	292260000	20	25	13
AT5G58410.1	AT5G58410.1 | Symbols: | HEAT/U-box domain-containing protein | chr5:23609663-23617343 FORWARD LENGTH=1873	0	0	0	2	1	0
AT4G14030.1	AT4G14030.1 | Symbols: SBP1 | selenium-binding protein 1 | chr4:8098121-8100165 REVERSE LENGTH=490;AT4G14040.1 | Symbols: EDA38, SBP2 | selenium-binding protein 2 | chr4:8100691-8102828 REVERSE LENGTH=487	22575000	20779000	0	6	4	0
AT3G53580.1	AT3G53580.1 | Symbols: | diaminopimelate epimerase family protein | chr3:19864784-19866907 FORWARD LENGTH=362	0	0	0	5	4	1
AT3G43270.1	AT3G43270.1 | Symbols: | Plant invertase/pectin methylesterase inhibitor superfamily | chr3:15222402-15225124 REVERSE LENGTH=527;AT4G33220.1 | Symbols: PME44, ATPME44 | pectin methylesterase 44 | chr4:16022506-16026130 FORWARD LENGTH=525	0	0	0	0	0	0
AT3G18580.1	AT3G18580.1 | Symbols: | Nucleic acid-binding, OB-fold-like protein | chr3:6396940-6398068 REVERSE LENGTH=217	0	0	0	0	1	0
AT4G23650.1	AT4G23650.1 | Symbols: CDPK6, CPK3 | calcium-dependent protein kinase 6 | chr4:12324967-12327415 REVERSE LENGTH=529	0	0	0	0	0	0
AT4G20400.1	AT4G20400.1 | Symbols: JMJ14, PKDM7B | JUMONJI 14 | chr4:11009004-11013588 FORWARD LENGTH=954	0	0	0	0	0	0
AT1G30810.1	AT1G30810.1 | Symbols: | Transcription factor jumonji (jmj) family protein / zinc finger (C5HC2 type) family protein | chr1:10938139-10941505 REVERSE LENGTH=819	0	0	0	0	0	0
AT2G21960.1	AT2G21960.1 | Symbols: | unknown protein; LOCATED IN: chloroplast; EXPRESSED IN: 22 plant structures; EXPRESSED DURING: 13 growth stages; BEST Arabidopsis thaliana protein match is: unknown protein (TAIR:AT1G56180.1); Has 224 Blast hits to 222 proteins in	0	0	0	0	0	0
AT3G23700.1	AT3G23700.1 | Symbols: | Nucleic acid-binding proteins superfamily | chr3:8531689-8533742 REVERSE LENGTH=392	0	0	0	2	1	0
AT5G62190.1	AT5G62190.1 | Symbols: PRH75 | DEAD box RNA helicase (PRH75) | chr5:24980542-24983879 REVERSE LENGTH=671	0	0	0	1	0	0
AT2G27460.1	AT2G27460.1 | Symbols: | sec23/sec24 transport family protein | chr2:11740670-11744867 FORWARD LENGTH=745	0	0	0	0	0	0
AT2G07360.2	AT2G07360.2 | Symbols: | SH3 domain-containing protein | chr2:3047623-3057099 REVERSE LENGTH=1198	0	0	0	0	0	0
AT5G20040.3	AT5G20040.3 | Symbols: IPT9 | isopentenyltransferase 9 | chr5:6767939-6770980 REVERSE LENGTH=469	0	0	0	0	0	0
AT3G05420.2	AT3G05420.2 | Symbols: ACBP4 | acyl-CoA binding protein 4 | chr3:1561880-1567047 FORWARD LENGTH=669	0	0	0	6	2	0
AT1G64350.1	AT1G64350.1 | Symbols: SEH1H | Transducin/WD40 repeat-like superfamily protein | chr1:23881582-23883073 FORWARD LENGTH=326	0	0	0	0	0	0
AT4G20050.1	AT4G20050.1 | Symbols: QRT3 | Pectin lyase-like superfamily protein | chr4:10849911-10852090 REVERSE LENGTH=481	0	0	0	0	0	3
AT1G72810.1	AT1G72810.1 | Symbols: | Pyridoxal-5-phosphate-dependent enzyme family protein | chr1:27398760-27400393 REVERSE LENGTH=516	0	0	0	0	0	0
AT5G18410.1	AT5G18410.1 | Symbols: PIR, KLK, PIR121, SRA1, PIRP, ATSRA1 | transcription activators | chr5:6097456-6104783 REVERSE LENGTH=1283	0	0	0	0	0	0
AT3G17205.1	AT3G17205.1 | Symbols: UPL6 | ubiquitin protein ligase 6 | chr3:5873528-5881132 FORWARD LENGTH=1029	0	0	0	0	0	0
AT5G58470.1	AT5G58470.1 | Symbols: TAF15b | TBP-associated factor 15B | chr5:23638566-23640854 REVERSE LENGTH=422	219880000	100870000	444900000	8	5	8
AT1G79500.5	AT1G79500.5 | Symbols: AtkdsA1 | Aldolase-type TIM barrel family protein | chr1:29903797-29907730 FORWARD LENGTH=336	0	0	0	1	0	0
AT2G45600.1	AT2G45600.1 | Symbols: | alpha/beta-Hydrolases superfamily protein | chr2:18789799-18790788 FORWARD LENGTH=329	69560000	92532000	0	4	4	1
AT1G32220.1	AT1G32220.1 | Symbols: | NAD(P)-binding Rossmann-fold superfamily protein | chr1:11608038-11609591 FORWARD LENGTH=296	0	0	0	0	0	0
AT5G46580.1	AT5G46580.1 | Symbols: | pentatricopeptide (PPR) repeat-containing protein | chr5:18897510-18899645 REVERSE LENGTH=711	0	0	0	0	0	0
AT1G73110.1	AT1G73110.1 | Symbols: | P-loop containing nucleoside triphosphate hydrolases superfamily protein | chr1:27494344-27496844 REVERSE LENGTH=432	0	0	0	0	0	0
AT1G07990.1	AT1G07990.1 | Symbols: | SIT4 phosphatase-associated family protein | chr1:2477413-2482898 FORWARD LENGTH=802	0	0	0	0	0	0
AT4G22890.1	AT4G22890.1 | Symbols: PGR5-LIKE A | PGR5-LIKE A | chr4:12007157-12009175 FORWARD LENGTH=324	0	0	0	0	0	0
AT4G32180.1	AT4G32180.1 | Symbols: ATPANK2, PANK2 | pantothenate kinase 2 | chr4:15537724-15543715 REVERSE LENGTH=901	0	0	0	0	0	0
AT2G28680.1	AT2G28680.1 | Symbols: | RmlC-like cupins superfamily protein | chr2:12303118-12304747 REVERSE LENGTH=356	60773000	59611000	110490000	3	4	3
AT5G57890.1	AT5G57890.1 | Symbols: | Glutamine amidotransferase type 1 family protein | chr5:23447648-23449622 REVERSE LENGTH=273	0	0	0	1	1	0
AT1G03475.1	AT1G03475.1 | Symbols: LIN2, HEMF1, ATCPO-I | Coproporphyrinogen III oxidase | chr1:869302-871175 REVERSE LENGTH=386	0	0	0	1	2	0
AT3G08780.1	AT3G08780.1 | Symbols: | unknown protein; FUNCTIONS IN: molecular_function unknown; INVOLVED IN: biological_process unknown; LOCATED IN: cellular_component unknown; EXPRESSED IN: male gametophyte, cultured cell; EXPRESSED DURING: L mature pollen stage, M	28714000	0	0	4	1	0
AT5G40950.1	AT5G40950.1 | Symbols: RPL27 | ribosomal protein large subunit 27 | chr5:16410866-16411845 FORWARD LENGTH=198	0	0	0	1	0	1
AT1G54220.1	AT1G54220.1 | Symbols: | Dihydrolipoamide acetyltransferase, long form protein | chr1:20246460-20250208 REVERSE LENGTH=539	0	0	0	0	0	0
AT1G63770.5	AT1G63770.5 | Symbols: | Peptidase M1 family protein | chr1:23657791-23664243 REVERSE LENGTH=1013	0	0	0	0	0	0
AT3G07630.1	AT3G07630.1 | Symbols: ADT2 | arogenate dehydratase 2 | chr3:2435457-2437530 FORWARD LENGTH=381	0	0	0	1	0	0
AT2G35605.1	AT2G35605.1 | Symbols: | SWIB/MDM2 domain superfamily protein | chr2:14946161-14947027 FORWARD LENGTH=109	0	0	0	0	1	1
AT2G34040.1	AT2G34040.1 | Symbols: | Apoptosis inhibitory protein 5 (API5) | chr2:14377957-14382246 REVERSE LENGTH=553	59899000	52360000	0	4	1	1
AT4G19410.1	AT4G19410.1 | Symbols: | Pectinacetylesterase family protein | chr4:10582188-10584766 REVERSE LENGTH=391;AT5G45280.2 | Symbols: | Pectinacetylesterase family protein | chr5:18346862-18349488 FORWARD LENGTH=391	0	0	0	2	2	1
AT1G80270.1	AT1G80270.1 | Symbols: PPR596 | PENTATRICOPEPTIDE REPEAT 596 | chr1:30181265-30183331 FORWARD LENGTH=596	0	0	0	0	0	0
AT4G33430.2	AT4G33430.2 | Symbols: BAK1 | BRI1-associated receptor kinase | chr4:16086654-16090288 REVERSE LENGTH=662;AT1G71830.1 | Symbols: SERK1, ATSERK1 | somatic embryogenesis receptor-like kinase 1 | chr1:27018575-27021842 FORWARD LENGTH=625;AT1G34210.1 | Symbols	0	0	0	0	0	0
AT4G29830.1	AT4G29830.1 | Symbols: VIP3 | Transducin/WD40 repeat-like superfamily protein | chr4:14597728-14599157 FORWARD LENGTH=321	108270000	94285000	108100000	2	2	2
AT2G28470.1	AT2G28470.1 | Symbols: BGAL8 | beta-galactosidase 8 | chr2:12169047-12173164 REVERSE LENGTH=852	0	0	0	2	2	1
AT5G16280.1	AT5G16280.1 | Symbols: | Tetratricopeptide repeat (TPR)-like superfamily protein | chr5:5323377-5331345 REVERSE LENGTH=1272	0	0	0	0	0	0
AT1G17470.1	AT1G17470.1 | Symbols: ATDRG1, ATDRG, DRG1 | developmentally regulated G-protein 1 | chr1:6003442-6006155 FORWARD LENGTH=399;AT1G72660.1 | Symbols: | P-loop containing nucleoside triphosphate hydrolases superfamily protein | chr1:27354161-27356543 FORWARD	0	0	0	0	0	0
AT4G30840.1	AT4G30840.1 | Symbols: | Transducin/WD40 repeat-like superfamily protein | chr4:15017831-15019709 REVERSE LENGTH=361	0	0	0	0	0	0
AT1G52340.1	AT1G52340.1 | Symbols: ABA2, SIS4, GIN1, SDR1, ISI4, SRE1, ATABA2, ATSDR1 | NAD(P)-binding Rossmann-fold superfamily protein | chr1:19489997-19491527 REVERSE LENGTH=285	0	0	0	1	0	0
AT5G14250.1	AT5G14250.1 | Symbols: COP13, CSN3, FUS11 | Proteasome component (PCI) domain protein | chr5:4597970-4600561 FORWARD LENGTH=429	45438000	0	0	2	1	0
AT1G64880.1	AT1G64880.1 | Symbols: | Ribosomal protein S5 family protein | chr1:24105713-24108780 FORWARD LENGTH=515	4697600000	3794300000	2313800000	35	34	15
AT3G16950.2	AT3G16950.2 | Symbols: LPD1, ptlpd1 | lipoamide dehydrogenase 1 | chr3:5786508-5790383 REVERSE LENGTH=623	0	0	0	0	0	0
AT5G49980.1	AT5G49980.1 | Symbols: AFB5 | auxin F-box protein 5 | chr5:20334420-20336531 REVERSE LENGTH=619	0	0	0	1	0	0
AT1G13320.1	AT1G13320.1 | Symbols: PP2AA3 | protein phosphatase 2A subunit A3 | chr1:4563692-4567348 REVERSE LENGTH=587	84392000	0	0	4	0	0
AT5G13510.1	AT5G13510.1 | Symbols: | Ribosomal protein L10 family protein | chr5:4341294-4341956 FORWARD LENGTH=220	0	0	0	1	0	0
AT1G26460.1	AT1G26460.1 | Symbols: | Tetratricopeptide repeat (TPR)-like superfamily protein | chr1:9151816-9154407 FORWARD LENGTH=630	0	0	0	0	0	0
AT1G69200.1	AT1G69200.1 | Symbols: FLN2 | fructokinase-like 2 | chr1:26016018-26018365 FORWARD LENGTH=616	0	0	0	1	1	0
AT2G43160.3	AT2G43160.3 | Symbols: | ENTH/VHS family protein | chr2:17948884-17953267 FORWARD LENGTH=895	0	0	0	1	2	1
AT3G61440.1	AT3G61440.1 | Symbols: ATCYSC1, ARATH;BSAS3;1, CYSC1 | cysteine synthase C1 | chr3:22735885-22737792 FORWARD LENGTH=368	0	0	0	2	0	0
AT2G31980.1	AT2G31980.1 | Symbols: AtCYS2, CYS2 | PHYTOCYSTATIN 2 | chr2:13609246-13609770 REVERSE LENGTH=147	0	0	0	1	0	1
AT4G16060.1	AT4G16060.1 | Symbols: | unknown protein; FUNCTIONS IN: molecular_function unknown; INVOLVED IN: biological_process unknown; LOCATED IN: chloroplast, chloroplast stroma; EXPRESSED IN: 22 plant structures; EXPRESSED DURING: 13 growth stages; Has 42 Blast h	0	0	0	1	1	0
AT2G17700.1	AT2G17700.1 | Symbols: | ACT-like protein tyrosine kinase family protein | chr2:7685778-7689278 REVERSE LENGTH=546	0	0	0	0	0	0
AT5G11900.1	AT5G11900.1 | Symbols: | Translation initiation factor SUI1 family protein | chr5:3834154-3836023 FORWARD LENGTH=198	72312000	0	0	4	1	0
ATCG00680.1	ATCG00680.1 | Symbols: PSBB | photosystem II reaction center protein B | chrC:72371-73897 FORWARD LENGTH=508	0	0	0	0	0	0
AT2G45240.1	AT2G45240.1 | Symbols: MAP1A | methionine aminopeptidase 1A | chr2:18656059-18658906 FORWARD LENGTH=398	0	0	0	3	2	0
AT3G59480.1	AT3G59480.1 | Symbols: | pfkB-like carbohydrate kinase family protein | chr3:21983103-21984440 FORWARD LENGTH=326	87423000	57146000	53669000	5	2	2
AT5G07030.1	AT5G07030.1 | Symbols: | Eukaryotic aspartyl protease family protein | chr5:2183600-2185717 REVERSE LENGTH=455	0	0	0	3	4	1
AT1G49970.1	AT1G49970.1 | Symbols: CLPR1, NCLPP5, SVR2 | CLP protease proteolytic subunit 1 | chr1:18501936-18504462 REVERSE LENGTH=387	0	0	0	0	0	0
AT3G10940.1	AT3G10940.1 | Symbols: | dual specificity protein phosphatase (DsPTP1) family protein | chr3:3422259-3423394 REVERSE LENGTH=282	0	0	0	0	0	0
AT3G54090.1	AT3G54090.1 | Symbols: FLN1 | fructokinase-like 1 | chr3:20028145-20029835 FORWARD LENGTH=471	0	0	0	0	0	0
AT1G07750.1	AT1G07750.1 | Symbols: | RmlC-like cupins superfamily protein | chr1:2404300-2405863 REVERSE LENGTH=356	363440000	260500000	253120000	6	3	4
AT4G36130.1	AT4G36130.1 | Symbols: | Ribosomal protein L2 family | chr4:17097613-17098656 FORWARD LENGTH=258	0	0	0	0	0	0
AT5G54770.1	AT5G54770.1 | Symbols: THI1, TZ, THI4 | thiazole biosynthetic enzyme, chloroplast (ARA6) (THI1) (THI4) | chr5:22246634-22247891 FORWARD LENGTH=349	36858000	0	0	3	2	1
AT5G56350.1	AT5G56350.1 | Symbols: | Pyruvate kinase family protein | chr5:22820254-22822529 REVERSE LENGTH=498	0	0	0	1	0	0
AT5G44500.1	AT5G44500.1 | Symbols: | Small nuclear ribonucleoprotein family protein | chr5:17927505-17928269 FORWARD LENGTH=254;AT4G20440.1 | Symbols: smB | small nuclear ribonucleoprotein associated protein B | chr4:11022843-11023616 REVERSE LENGTH=257	156380000	195400000	226250000	8	9	5
AT1G35680.1	AT1G35680.1 | Symbols: | Ribosomal protein L21 | chr1:13208777-13210246 FORWARD LENGTH=220	120770000	148640000	233290000	2	2	2
AT1G59830.1	AT1G59830.1 | Symbols: PP2A-1 | protein phosphatase 2A-2 | chr1:22020708-22022293 REVERSE LENGTH=306	0	0	0	2	2	0
ATCG00820.1	ATCG00820.1 | Symbols: RPS19 | ribosomal protein S19 | chrC:84005-84283 REVERSE LENGTH=92	0	0	0	2	1	1
AT5G09880.1	AT5G09880.1 | Symbols: | Splicing factor, CC1-like | chr5:3081646-3085179 REVERSE LENGTH=527	0	0	0	0	0	0
AT2G16940.2	AT2G16940.2 | Symbols: | Splicing factor, CC1-like | chr2:7342869-7347052 REVERSE LENGTH=610	136690000	169650000	322190000	5	9	2
AT5G42970.1	AT5G42970.1 | Symbols: COP8, FUS4, EMB134, COP14, CSN4, FUS8, ATS4 | Proteasome component (PCI) domain protein | chr5:17237470-17240649 REVERSE LENGTH=397	83285000	47740000	69792000	6	4	3
AT5G54810.1	AT5G54810.1 | Symbols: TSB1, TRPB, TRP2, ATTSB1 | tryptophan synthase beta-subunit 1 | chr5:22264805-22266738 REVERSE LENGTH=470;AT4G27070.1 | Symbols: TSB2 | tryptophan synthase beta-subunit 2 | chr4:13586564-13588619 FORWARD LENGTH=475	0	0	0	0	0	0
AT2G38230.1	AT2G38230.1 | Symbols: ATPDX1.1, PDX1.1 | pyridoxine biosynthesis 1.1 | chr2:16011475-16012404 FORWARD LENGTH=309	377380000	110250000	0	4	3	2
AT2G02790.1	AT2G02790.1 | Symbols: IQD29 | IQ-domain 29 | chr2:788708-790946 FORWARD LENGTH=636	0	0	0	0	0	0
AT5G04280.1	AT5G04280.1 | Symbols: | RNA-binding (RRM/RBD/RNP motifs) family protein with retrovirus zinc finger-like domain | chr5:1192461-1195413 FORWARD LENGTH=310	85194000	0	126640000	4	1	3
AT1G61520.1	AT1G61520.1 | Symbols: LHCA3 | photosystem I light harvesting complex gene 3 | chr1:22700152-22701149 FORWARD LENGTH=273	0	0	0	1	0	0
AT2G44350.2	AT2G44350.2 | Symbols: ATCS, CSY4 | Citrate synthase family protein | chr2:18316673-18320524 FORWARD LENGTH=474	265030000	45881000	0	13	4	1
AT2G31570.1	AT2G31570.1 | Symbols: ATGPX2, GPX2 | glutathione peroxidase 2 | chr2:13438211-13439775 REVERSE LENGTH=169	226960000	178060000	118140000	6	5	3
AT1G35580.1	AT1G35580.1 | Symbols: CINV1 | cytosolic invertase 1 | chr1:13122460-13124808 REVERSE LENGTH=551	326020000	239980000	263630000	13	10	8
AT5G24165.1	AT5G24165.1 | Symbols: | unknown protein; FUNCTIONS IN: molecular_function unknown; INVOLVED IN: biological_process unknown; LOCATED IN: chloroplast; EXPRESSED IN: 22 plant structures; EXPRESSED DURING: 13 growth stages; BEST Arabidopsis thaliana protein	0	0	0	0	0	1
AT3G28790.1	AT3G28790.1 | Symbols: | Protein of unknown function (DUF1216) | chr3:10813577-10815588 REVERSE LENGTH=608	0	0	0	0	0	0
AT1G17370.1	AT1G17370.1 | Symbols: UBP1B | oligouridylate binding protein 1B | chr1:5951842-5954825 REVERSE LENGTH=419	0	0	0	1	0	0
AT3G04790.1	AT3G04790.1 | Symbols: | Ribose 5-phosphate isomerase, type A protein | chr3:1313365-1314195 FORWARD LENGTH=276	63430000	48762000	67083000	4	3	2
AT3G23840.1	AT3G23840.1 | Symbols: | HXXXD-type acyl-transferase family protein | chr3:8611177-8612559 FORWARD LENGTH=420	0	0	0	1	0	0
CON__P02662		0	286960000	0	0	7	0
AT2G21170.1	AT2G21170.1 | Symbols: TIM, PDTPI | triosephosphate isomerase | chr2:9071047-9073106 REVERSE LENGTH=315	97335000	0	0	3	2	0
AT5G44710.1	AT5G44710.1 | Symbols: | CONTAINS InterPro DOMAIN/s: Ribosomal protein S27/S33, mitochondrial (InterPro:IPR013219); Has 101 Blast hits to 101 proteins in 55 species: Archae - 0; Bacteria - 0; Metazoa - 8; Fungi - 59; Plants - 26; Viruses - 0; Other Eukary	0	0	648410000	1	2	3
AT5G22060.1	AT5G22060.1 | Symbols: ATJ2, J2 | DNAJ homologue 2 | chr5:7303798-7305668 REVERSE LENGTH=419	0	0	0	0	0	0
AT2G44120.2	AT2G44120.2 | Symbols: | Ribosomal protein L30/L7 family protein | chr2:18249227-18250417 REVERSE LENGTH=247	0	0	0	0	1	0
AT3G01980.3	AT3G01980.3 | Symbols: | NAD(P)-binding Rossmann-fold superfamily protein | chr3:327747-328833 REVERSE LENGTH=296	0	0	0	4	0	0
ATCG00790.1	ATCG00790.1 | Symbols: RPL16 | ribosomal protein L16 | chrC:81189-82652 REVERSE LENGTH=135	0	0	0	0	0	0
AT5G17170.1	AT5G17170.1 | Symbols: ENH1 | rubredoxin family protein | chr5:5649335-5650975 FORWARD LENGTH=271	0	0	0	0	0	0
AT4G08390.1	AT4G08390.1 | Symbols: SAPX | stromal ascorbate peroxidase | chr4:5314999-5317071 FORWARD LENGTH=372	183090000	125540000	0	4	3	1
AT4G38740.1	AT4G38740.1 | Symbols: ROC1 | rotamase CYP 1 | chr4:18083620-18084138 REVERSE LENGTH=172	195460000	116750000	382330000	6	5	3
AT3G55770.7	AT3G55770.7 | Symbols: WLIM2b | GATA type zinc finger transcription factor family protein | chr3:20703799-20705115 FORWARD LENGTH=233	0	0	0	1	0	0
AT2G45810.1	AT2G45810.1 | Symbols: | DEA(D/H)-box RNA helicase family protein | chr2:18859836-18862318 FORWARD LENGTH=528	0	0	0	2	1	0
AT4G09570.1	AT4G09570.1 | Symbols: CPK4, ATCPK4 | calcium-dependent protein kinase 4 | chr4:6049560-6052184 FORWARD LENGTH=501	0	0	0	2	0	0
AT3G53870.1	AT3G53870.1 | Symbols: | Ribosomal protein S3 family protein | chr3:19951547-19952782 FORWARD LENGTH=249	0	0	0	1	0	0
CON__P00978		0	0	0	2	3	2
AT1G48830.1	AT1G48830.1 | Symbols: | Ribosomal protein S7e family protein | chr1:18059854-18060935 REVERSE LENGTH=191	0	0	0	0	0	0
AT3G53460.4	AT3G53460.4 | Symbols: CP29 | chloroplast RNA-binding protein 29 | chr3:19819738-19821423 REVERSE LENGTH=363	253200000	519980000	0	4	3	2
AT1G02305.1	AT1G02305.1 | Symbols: | Cysteine proteinases superfamily protein | chr1:455816-457974 FORWARD LENGTH=362	0	0	0	2	0	0
AT5G15650.1	AT5G15650.1 | Symbols: RGP2, ATRGP2 | reversibly glycosylated polypeptide 2 | chr5:5092203-5094093 FORWARD LENGTH=360	0	0	0	1	0	0
AT5G09650.1	AT5G09650.1 | Symbols: AtPPa6, PPa6 | pyrophosphorylase 6 | chr5:2991331-2993117 REVERSE LENGTH=300	1691200000	1639200000	1383500000	12	11	9
AT2G32060.1	AT2G32060.1 | Symbols: | Ribosomal protein L7Ae/L30e/S12e/Gadd45 family protein | chr2:13639228-13640104 REVERSE LENGTH=144	430480000	450200000	407530000	6	4	5
AT1G08360.1	AT1G08360.1 | Symbols: | Ribosomal protein L1p/L10e family | chr1:2636231-2637694 FORWARD LENGTH=216	0	0	0	2	0	0
AT5G03300.1	AT5G03300.1 | Symbols: ADK2 | adenosine kinase 2 | chr5:796573-798997 FORWARD LENGTH=345	254880000	0	231120000	4	3	3
AT1G75750.1	AT1G75750.1 | Symbols: GASA1 | GAST1 protein homolog 1 | chr1:28441813-28442284 REVERSE LENGTH=98	0	0	0	0	1	1
AT4G32590.3	AT4G32590.3 | Symbols: | 2Fe-2S ferredoxin-like superfamily protein | chr4:15721417-15722781 FORWARD LENGTH=180	0	0	0	1	2	1
AT1G02500.1	AT1G02500.1 | Symbols: SAM1, SAM-1, MAT1, AtSAM1 | S-adenosylmethionine synthetase 1 | chr1:519037-520218 FORWARD LENGTH=393	275740000	409130000	200500000	3	3	2
AT4G17190.1	AT4G17190.1 | Symbols: FPS2 | farnesyl diphosphate synthase 2 | chr4:9648743-9650865 REVERSE LENGTH=342	268880000	0	0	2	0	0
AT3G44300.1	AT3G44300.1 | Symbols: NIT2, AtNIT2 | nitrilase 2 | chr3:15983351-15985172 FORWARD LENGTH=339	2093600000	600750000	478590000	12	5	4
AT2G21060.1	AT2G21060.1 | Symbols: ATGRP2B, ATCSP4, GRP2B | glycine-rich protein 2B | chr2:9036983-9037588 REVERSE LENGTH=201	463090000	841290000	524520000	8	9	7
AT2G42590.3	AT2G42590.3 | Symbols: GRF9, GF14 MU | general regulatory factor 9 | chr2:17732164-17733775 REVERSE LENGTH=276	304400000	133210000	0	5	2	1
AT1G28290.1	AT1G28290.1 | Symbols: AGP31 | arabinogalactan protein 31 | chr1:9889331-9890843 REVERSE LENGTH=359	0	336450000	235450000	0	4	5
AT5G10980.1	AT5G10980.1 | Symbols: | Histone superfamily protein | chr5:3472591-3473349 REVERSE LENGTH=136;AT4G40040.1 | Symbols: | Histone superfamily protein | chr4:18557539-18558236 REVERSE LENGTH=136;AT4G40030.2 | Symbols: | Histone superfamily protein | chr4:1	0	0	0	1	1	1
AT1G09070.1	AT1G09070.1 | Symbols: SRC2, (AT)SRC2 | soybean gene regulated by cold-2 | chr1:2927767-2928741 FORWARD LENGTH=324	127620000	209360000	243090000	8	4	4
AT5G21274.1	AT5G21274.1 | Symbols: CAM6, ACAM-6 | calmodulin 6 | chr5:7214740-7215950 REVERSE LENGTH=149;AT3G56800.1 | Symbols: CAM3, acam-3 | calmodulin 3 | chr3:21034981-21035920 REVERSE LENGTH=149;AT3G43810.1 | Symbols: CAM7 | calmodulin 7 | chr3:15664619-15666355	986130000	1890900000	834330000	11	13	9
AT5G54760.1	AT5G54760.1 | Symbols: | Translation initiation factor SUI1 family protein | chr5:22244732-22245517 FORWARD LENGTH=113;AT4G27130.1 | Symbols: | Translation initiation factor SUI1 family protein | chr4:13604814-13605525 REVERSE LENGTH=113;AT1G54290.1 | Sy	327030000	751390000	361800000	2	3	2
AT1G79040.1	AT1G79040.1 | Symbols: PSBR | photosystem II subunit R | chr1:29736085-29736781 FORWARD LENGTH=140	0	218090000	0	1	2	2
AT3G13470.1	AT3G13470.1 | Symbols: | TCP-1/cpn60 chaperonin family protein | chr3:4389685-4392624 FORWARD LENGTH=596	864400000	0	728990000	8	1	3
AT2G45960.3	AT2G45960.3 | Symbols: PIP1B, TMP-A, ATHH2, PIP1;2 | plasma membrane intrinsic protein 1B | chr2:18910450-18911744 FORWARD LENGTH=301	0	561280000	1621800000	1	3	3
AT2G45710.1	AT2G45710.1 | Symbols: | Zinc-binding ribosomal protein family protein | chr2:18831243-18831999 FORWARD LENGTH=84;AT3G61110.1 | Symbols: ARS27A, RS27A | ribosomal protein S27 | chr3:22611710-22612632 FORWARD LENGTH=86	44371000	68307000	0	3	3	0
AT3G09980.1	AT3G09980.1 | Symbols: | Family of unknown function (DUF662) | chr3:3069358-3071145 FORWARD LENGTH=178	259000000	388380000	762280000	3	7	5
AT5G59880.1	AT5G59880.1 | Symbols: ADF3 | actin depolymerizing factor 3 | chr5:24120382-24121628 FORWARD LENGTH=139	1192000000	1056100000	560500000	3	3	2
AT5G64040.2	AT5G64040.2 | Symbols: PSAN | photosystem I reaction center subunit PSI-N, chloroplast, putative / PSI-N, putative (PSAN) | chr5:25628690-25629409 REVERSE LENGTH=181	723680000	1065500000	965140000	8	9	6
AT1G69620.1	AT1G69620.1 | Symbols: RPL34 | ribosomal protein L34 | chr1:26189900-26191081 FORWARD LENGTH=119	0	0	0	0	0	0
AT2G18510.1	AT2G18510.1 | Symbols: emb2444 | RNA-binding (RRM/RBD/RNP motifs) family protein | chr2:8031554-8033517 REVERSE LENGTH=363	72580000	0	0	2	0	0
AT1G75660.1	AT1G75660.1 | Symbols: XRN3, AtXRN3 | 5-3 exoribonuclease 3 | chr1:28408289-28414825 FORWARD LENGTH=1020	0	0	0	0	0	0
AT4G12880.1	AT4G12880.1 | Symbols: ENODL19, AtENODL19 | early nodulin-like protein 19 | chr4:7544572-7545226 REVERSE LENGTH=141	0	0	0	3	3	3
AT3G13160.1	AT3G13160.1 | Symbols: | Tetratricopeptide repeat (TPR)-like superfamily protein | chr3:4229994-4231178 REVERSE LENGTH=394	0	0	0	0	0	0
AT5G52560.1	AT5G52560.1 | Symbols: ATUSP, USP | UDP-sugar pyrophosphorylase | chr5:21331230-21334573 FORWARD LENGTH=614	0	0	0	3	1	0
AT1G43710.1	AT1G43710.1 | Symbols: emb1075 | Pyridoxal phosphate (PLP)-dependent transferases superfamily protein | chr1:16486534-16488298 REVERSE LENGTH=482	0	0	0	0	0	0
AT1G79050.1	AT1G79050.1 | Symbols: | recA DNA recombination family protein | chr1:29737084-29740140 REVERSE LENGTH=439	0	0	0	0	0	0
AT5G11340.1	AT5G11340.1 | Symbols: | Acyl-CoA N-acyltransferases (NAT) superfamily protein | chr5:3619226-3621068 FORWARD LENGTH=164	0	0	0	0	0	0
AT3G09810.1	AT3G09810.1 | Symbols: IDH-VI | isocitrate dehydrogenase VI | chr3:3008753-3011070 FORWARD LENGTH=374	0	0	0	0	0	0
AT2G24020.1	AT2G24020.1 | Symbols: | Uncharacterised BCR, YbaB family COG0718 | chr2:10217869-10219269 REVERSE LENGTH=182	28291000	0	0	2	1	0
AT1G75270.1	AT1G75270.1 | Symbols: DHAR2 | dehydroascorbate reductase 2 | chr1:28250255-28251237 REVERSE LENGTH=213	46728000	0	0	5	0	0
AT4G08520.1	AT4G08520.1 | Symbols: | SNARE-like superfamily protein | chr4:5417887-5420295 FORWARD LENGTH=181;AT1G60970.1 | Symbols: | SNARE-like superfamily protein | chr1:22448008-22449387 REVERSE LENGTH=177	0	0	0	1	2	0
AT5G67590.1	AT5G67590.1 | Symbols: FRO1 | NADH-ubiquinone oxidoreductase-related | chr5:26958073-26959356 FORWARD LENGTH=154	0	0	0	0	1	0
AT1G31800.1	AT1G31800.1 | Symbols: CYP97A3, LUT5 | cytochrome P450, family 97, subfamily A, polypeptide 3 | chr1:11396440-11399470 FORWARD LENGTH=595	0	0	0	0	0	0
AT2G35110.1	AT2G35110.1 | Symbols: GRL, NAP1, NAPP | transcription activators | chr2:14795970-14803525 REVERSE LENGTH=1425	0	0	0	0	0	0
AT2G38770.1	AT2G38770.1 | Symbols: EMB2765 | P-loop containing nucleoside triphosphate hydrolases superfamily protein | chr2:16203185-16210253 REVERSE LENGTH=1509	0	0	0	0	0	0
AT5G56900.2	AT5G56900.2 | Symbols: | CwfJ-like family protein / zinc finger (CCCH-type) family protein | chr5:23019750-23022670 REVERSE LENGTH=596	0	0	0	2	0	0
AT1G01730.1	AT1G01730.1 | Symbols: | unknown protein; FUNCTIONS IN: molecular_function unknown; INVOLVED IN: biological_process unknown; LOCATED IN: chloroplast; EXPRESSED IN: 23 plant structures; EXPRESSED DURING: 13 growth stages; Has 42 Blast hits to 42 proteins i	0	0	0	1	0	0
AT3G14415.2	AT3G14415.2 | Symbols: | Aldolase-type TIM barrel family protein | chr3:4818667-4820748 FORWARD LENGTH=373	0	0	0	1	0	0
AT3G23810.1	AT3G23810.1 | Symbols: SAHH2, ATSAHH2 | S-adenosyl-l-homocysteine (SAH) hydrolase 2 | chr3:8588013-8589671 REVERSE LENGTH=485	0	0	0	0	0	0
AT1G12570.1	AT1G12570.1 | Symbols: | Glucose-methanol-choline (GMC) oxidoreductase family protein | chr1:4278192-4280753 REVERSE LENGTH=572	0	0	0	3	4	3
AT1G15820.1	AT1G15820.1 | Symbols: LHCB6, CP24 | light harvesting complex photosystem II subunit 6 | chr1:5446685-5447676 REVERSE LENGTH=258	42521000	0	0	3	1	1
AT5G02890.1	AT5G02890.1 | Symbols: | HXXXD-type acyl-transferase family protein | chr5:670207-671454 REVERSE LENGTH=353	0	0	0	0	0	0
AT1G01510.1	AT1G01510.1 | Symbols: AN | NAD(P)-binding Rossmann-fold superfamily protein | chr1:187235-189836 FORWARD LENGTH=636	0	0	0	0	0	0
AT5G08050.1	AT5G08050.1 | Symbols: | Protein of unknown function (DUF1118) | chr5:2578418-2578964 FORWARD LENGTH=158	0	0	0	0	0	0
AT2G20420.1	AT2G20420.1 | Symbols: | ATP citrate lyase (ACL) family protein | chr2:8805574-8807858 FORWARD LENGTH=421	0	0	0	3	1	0
AT3G05910.1	AT3G05910.1 | Symbols: | Pectinacetylesterase family protein | chr3:1764509-1767240 REVERSE LENGTH=415	0	0	0	3	1	0
AT1G71820.2	AT1G71820.2 | Symbols: SEC6 | SEC6 | chr1:27010022-27016745 FORWARD LENGTH=774	0	0	0	0	0	0
AT3G52960.1	AT3G52960.1 | Symbols: | Thioredoxin superfamily protein | chr3:19639699-19640403 FORWARD LENGTH=234	0	0	0	3	2	2
AT5G51200.1	AT5G51200.1 | Symbols: | Protein of unknown function (DUF3414) | chr5:20804926-20819408 FORWARD LENGTH=1838	0	0	0	0	0	0
AT3G10160.1	AT3G10160.1 | Symbols: ATDFC, DFC, FPGS2 | DHFS-FPGS homolog C | chr3:3139588-3143949 REVERSE LENGTH=625	0	0	0	0	0	0
AT3G11500.1	AT3G11500.1 | Symbols: | Small nuclear ribonucleoprotein family protein | chr3:3621626-3622474 REVERSE LENGTH=79;AT2G23930.1 | Symbols: SNRNP-G | probable small nuclear ribonucleoprotein G | chr2:10182353-10183026 FORWARD LENGTH=80	508710000	0	0	4	4	2
AT5G14920.1	AT5G14920.1 | Symbols: | Gibberellin-regulated family protein | chr5:4826598-4827761 FORWARD LENGTH=275	0	0	0	1	2	1
AT4G17870.1	AT4G17870.1 | Symbols: PYR1, RCAR11 | Polyketide cyclase/dehydrase and lipid transport superfamily protein | chr4:9928792-9929367 FORWARD LENGTH=191	42498000	29084000	0	3	3	1
AT3G16110.1	AT3G16110.1 | Symbols: ATPDIL1-6, ATPDI4, PDI4, PDIL1-6 | PDI-like 1-6 | chr3:5460955-5463666 REVERSE LENGTH=534	67844000	55636000	0	4	5	1
AT3G03710.1	AT3G03710.1 | Symbols: RIF10, PNP | polyribonucleotide nucleotidyltransferase, putative | chr3:919542-924906 FORWARD LENGTH=922	98853000	95655000	0	8	8	1
AT4G11600.1	AT4G11600.1 | Symbols: ATGPX6, PHGPX, LSC803, GPX6 | glutathione peroxidase 6 | chr4:7010021-7011330 REVERSE LENGTH=232	108120000	113760000	0	7	4	0
AT5G14660.1	AT5G14660.1 | Symbols: PDF1B, DEF2, ATDEF2 | peptide deformylase 1B | chr5:4727129-4728671 REVERSE LENGTH=273	0	126450000	0	1	2	1
AT4G02510.1	AT4G02510.1 | Symbols: TOC159, TOC86, PPI2, TOC160, ATTOC159 | translocon at the outer envelope membrane of chloroplasts 159 | chr4:1104766-1109360 FORWARD LENGTH=1503	105490000	140900000	153810000	5	5	5
AT3G49660.1	AT3G49660.1 | Symbols: | Transducin/WD40 repeat-like superfamily protein | chr3:18413690-18415223 FORWARD LENGTH=317	221530000	164480000	111900000	2	2	3
AT1G65150.1	AT1G65150.1 | Symbols: | TRAF-like family protein | chr1:24204167-24205558 REVERSE LENGTH=296	0	367380000	0	0	3	0
AT4G13560.1	AT4G13560.1 | Symbols: UNE15 | Late embryogenesis abundant protein (LEA) family protein | chr4:7879764-7880311 REVERSE LENGTH=109	790380000	491040000	855320000	3	3	2
AT2G03680.1	AT2G03680.1 | Symbols: SPR1, SKU6 | spiral1 | chr2:1121398-1121850 FORWARD LENGTH=119	767090000	821590000	1476700000	2	3	2
AT3G49250.1	AT3G49250.1 | Symbols: DMS3, IDN1 | defective in meristem silencing 3 | chr3:18258613-18260803 REVERSE LENGTH=420	0	0	0	0	0	0
AT4G24490.1	AT4G24490.1 | Symbols: RGTA1, ATRGTA1 | RAB geranylgeranyl transferase alpha subunit 1 | chr4:12655330-12658103 REVERSE LENGTH=678	0	0	0	2	0	0
AT2G40930.1	AT2G40930.1 | Symbols: UBP5, ATUBP5, PDE323 | ubiquitin-specific protease 5 | chr2:17076714-17082192 REVERSE LENGTH=924	0	0	0	2	0	0
AT1G64790.2	AT1G64790.2 | Symbols: ILA | ILITYHIA | chr1:24065232-24083403 REVERSE LENGTH=2696	0	0	0	0	0	0
AT5G13010.1	AT5G13010.1 | Symbols: EMB3011 | RNA helicase family protein | chr5:4122747-4128660 FORWARD LENGTH=1255	0	0	0	0	0	0
AT3G10380.1	AT3G10380.1 | Symbols: SEC8, ATSEC8 | subunit of exocyst complex 8 | chr3:3219922-3228356 REVERSE LENGTH=1053	0	0	0	0	0	0
AT5G67320.1	AT5G67320.1 | Symbols: HOS15 | WD-40 repeat family protein | chr5:26857268-26860974 FORWARD LENGTH=613	0	0	0	2	0	0
AT5G11880.1	AT5G11880.1 | Symbols: | Pyridoxal-dependent decarboxylase family protein | chr5:3827806-3829942 REVERSE LENGTH=489	0	0	0	0	0	0
AT5G67100.1	AT5G67100.1 | Symbols: ICU2 | DNA-directed DNA polymerases | chr5:26776994-26785104 FORWARD LENGTH=1524	0	0	0	0	0	0
AT5G47880.1	AT5G47880.1 | Symbols: ERF1-1 | eukaryotic release factor 1-1 | chr5:19386555-19387865 REVERSE LENGTH=436	0	0	0	0	0	0
AT2G31390.1	AT2G31390.1 | Symbols: | pfkB-like carbohydrate kinase family protein | chr2:13383635-13386116 REVERSE LENGTH=325;AT1G06020.1 | Symbols: | pfkB-like carbohydrate kinase family protein | chr1:1824548-1826101 FORWARD LENGTH=345;AT1G06030.1 | Symbols: | pf	0	0	0	5	4	0
AT1G55860.1	AT1G55860.1 | Symbols: UPL1 | ubiquitin-protein ligase 1 | chr1:20879900-20895393 REVERSE LENGTH=3930	0	0	0	0	0	0
AT5G53850.2	AT5G53850.2 | Symbols: | haloacid dehalogenase-like hydrolase family protein | chr5:21861155-21864817 REVERSE LENGTH=507	0	0	0	3	0	0
AT4G26760.1	AT4G26760.1 | Symbols: MAP65-2 | microtubule-associated protein 65-2 | chr4:13478834-13481300 REVERSE LENGTH=578	0	0	0	1	0	0
AT3G54670.3	AT3G54670.3 | Symbols: TTN8 | Structural maintenance of chromosomes (SMC) family protein | chr3:20235818-20243701 FORWARD LENGTH=1239	0	0	0	0	0	0
AT5G66570.1	AT5G66570.1 | Symbols: PSBO-1, OEE1, OEE33, OE33, PSBO1, MSP-1 | PS II oxygen-evolving complex 1 | chr5:26568744-26570124 FORWARD LENGTH=332;AT3G50820.1 | Symbols: PSBO2, PSBO-2, OEC33 | photosystem II subunit O-2 | chr3:18891008-18892311 REVERSE LENGTH=33	142860000	0	216850000	5	3	2
AT5G16290.1	AT5G16290.1 | Symbols: VAT1 | VALINE-TOLERANT 1 | chr5:5333874-5337387 FORWARD LENGTH=477	0	0	0	0	0	0
AT3G15180.2	AT3G15180.2 | Symbols: | ARM repeat superfamily protein | chr3:5111952-5115803 FORWARD LENGTH=551	0	0	0	1	0	0
AT3G01180.1	AT3G01180.1 | Symbols: AtSS2, SS2 | starch synthase 2 | chr3:62456-65678 REVERSE LENGTH=792	0	0	0	0	0	0
AT3G25050.1	AT3G25050.1 | Symbols: XTH3 | xyloglucan endotransglucosylase/hydrolase 3 | chr3:9126872-9128218 FORWARD LENGTH=290	0	0	0	0	1	0
AT1G67680.1	AT1G67680.1 | Symbols: | SRP72 RNA-binding domain | chr1:25365962-25368464 REVERSE LENGTH=664	25897000	0	0	4	0	0
AT1G71800.1	AT1G71800.1 | Symbols: CSTF64 | cleavage stimulating factor 64 | chr1:26999606-27001850 FORWARD LENGTH=461	0	0	0	0	0	0
AT5G59890.1	AT5G59890.1 | Symbols: ADF4, ATADF4 | actin depolymerizing factor 4 | chr5:24122545-24123596 FORWARD LENGTH=139	0	0	0	2	0	0
ATCG00660.1	ATCG00660.1 | Symbols: RPL20 | ribosomal protein L20 | chrC:68512-68865 REVERSE LENGTH=117	0	0	0	0	0	0
AT1G75350.1	AT1G75350.1 | Symbols: emb2184 | Ribosomal protein L31 | chr1:28272163-28272687 FORWARD LENGTH=144	0	0	0	0	0	0
AT1G27310.1	AT1G27310.1 | Symbols: NTF2A | nuclear transport factor 2A | chr1:9484615-9485790 REVERSE LENGTH=122	0	0	0	1	1	1
AT3G44890.1	AT3G44890.1 | Symbols: RPL9 | ribosomal protein L9 | chr3:16386505-16387963 FORWARD LENGTH=197	0	0	0	0	0	0
AT3G13120.1	AT3G13120.1 | Symbols: | Ribosomal protein S10p/S20e family protein | chr3:4220310-4221526 REVERSE LENGTH=191	0	100070000	69930000	1	3	2
ATCG00780.1	ATCG00780.1 | Symbols: RPL14 | ribosomal protein L14 | chrC:80696-81064 REVERSE LENGTH=122	0	0	0	1	1	1
AT5G47190.1	AT5G47190.1 | Symbols: | Ribosomal protein L19 family protein | chr5:19164432-19166064 REVERSE LENGTH=229	0	0	0	0	0	0
AT1G12310.1	AT1G12310.1 | Symbols: | Calcium-binding EF-hand family protein | chr1:4187500-4187946 REVERSE LENGTH=148	183910000	356250000	220200000	10	12	7
AT5G20630.1	AT5G20630.1 | Symbols: GLP3, GLP3A, GLP3B, ATGER3, GER3 | germin 3 | chr5:6975315-6975950 REVERSE LENGTH=211	0	0	0	1	0	0
AT2G47610.1	AT2G47610.1 | Symbols: | Ribosomal protein L7Ae/L30e/S12e/Gadd45 family protein | chr2:19529854-19531401 FORWARD LENGTH=257	0	0	0	0	0	0
AT2G27710.1	AT2G27710.1 | Symbols: | 60S acidic ribosomal protein family | chr2:11816929-11817670 FORWARD LENGTH=115	0	0	0	3	1	1
AT3G04120.1	AT3G04120.1 | Symbols: GAPC, GAPC-1, GAPC1 | glyceraldehyde-3-phosphate dehydrogenase C subunit 1 | chr3:1081077-1083131 FORWARD LENGTH=338	0	0	0	0	0	1
AT5G42980.1	AT5G42980.1 | Symbols: ATTRX3, ATH3, ATTRXH3, TRXH3, TRX3 | thioredoxin 3 | chr5:17242772-17243718 FORWARD LENGTH=118	198430000	512540000	268660000	8	8	5
AT2G44060.1	AT2G44060.1 | Symbols: | Late embryogenesis abundant protein, group 2 | chr2:18226922-18227988 FORWARD LENGTH=325	12122000	0	0	2	0	0
AT1G76080.1	AT1G76080.1 | Symbols: ATCDSP32, CDSP32 | chloroplastic drought-induced stress protein of 32 kD | chr1:28548063-28549348 REVERSE LENGTH=302	0	0	0	2	1	0
AT5G08180.1	AT5G08180.1 | Symbols: | Ribosomal protein L7Ae/L30e/S12e/Gadd45 family protein | chr5:2631843-2633374 REVERSE LENGTH=156	0	0	0	0	0	0
AT3G01780.1	AT3G01780.1 | Symbols: TPLATE | ARM repeat superfamily protein | chr3:279171-283399 FORWARD LENGTH=1176	0	0	0	1	0	0
AT5G47210.1	AT5G47210.1 | Symbols: | Hyaluronan / mRNA binding family | chr5:19169222-19171012 REVERSE LENGTH=357	2139300000	3619300000	6377100000	19	24	25
AT2G31660.1	AT2G31660.1 | Symbols: SAD2, URM9 | ARM repeat superfamily protein | chr2:13464519-13471353 FORWARD LENGTH=1040	0	0	0	0	0	0
AT1G04510.1	AT1G04510.1 | Symbols: MAC3A | MOS4-associated complex 3A | chr1:1226749-1230592 FORWARD LENGTH=523	0	0	0	6	3	0
AT2G43030.1	AT2G43030.1 | Symbols: | Ribosomal protein L3 family protein | chr2:17894898-17895713 FORWARD LENGTH=271	0	0	0	2	0	0
AT5G10920.1	AT5G10920.1 | Symbols: | L-Aspartase-like family protein | chr5:3441805-3443892 FORWARD LENGTH=517	68947000	0	0	5	2	0
AT5G54600.1	AT5G54600.1 | Symbols: | Translation protein SH3-like family protein | chr5:22183046-22184403 FORWARD LENGTH=198	0	0	0	0	0	0
AT5G17990.1	AT5G17990.1 | Symbols: TRP1, pat1 | tryptophan biosynthesis 1 | chr5:5957330-5959681 FORWARD LENGTH=444	0	0	0	1	0	0
AT5G65750.1	AT5G65750.1 | Symbols: | 2-oxoglutarate dehydrogenase, E1 component | chr5:26304212-26307947 FORWARD LENGTH=1025	0	0	0	0	0	0
AT5G39570.1	AT5G39570.1 | Symbols: | FUNCTIONS IN: molecular_function unknown; INVOLVED IN: biological_process unknown; LOCATED IN: cytosol, nucleus; EXPRESSED IN: 25 plant structures; EXPRESSED DURING: 14 growth stages; BEST Arabidopsis thaliana protein match is: gl	354490000	233720000	298090000	12	7	8
AT3G58110.1	AT3G58110.1 | Symbols: | unknown protein; FUNCTIONS IN: molecular_function unknown; INVOLVED IN: biological_process unknown; LOCATED IN: cellular_component unknown; EXPRESSED IN: cultured cell; BEST Arabidopsis thaliana protein match is: unknown protein (	117940000	0	0	4	2	2
ATCG01060.1	ATCG01060.1 | Symbols: PSAC | iron-sulfur cluster binding;electron carriers;4 iron, 4 sulfur cluster binding | chrC:117318-117563 REVERSE LENGTH=81	841690000	679720000	700570000	4	4	3
AT4G34670.1	AT4G34670.1 | Symbols: | Ribosomal protein S3Ae | chr4:16548724-16550222 FORWARD LENGTH=262	0	0	0	1	1	1
AT5G19940.1	AT5G19940.1 | Symbols: | Plastid-lipid associated protein PAP / fibrillin family protein | chr5:6739693-6740661 FORWARD LENGTH=239	0	0	0	0	0	0
AT1G79340.1	AT1G79340.1 | Symbols: AtMC4, MC4 | metacaspase 4 | chr1:29842849-29844368 FORWARD LENGTH=418	0	0	0	1	0	0
AT3G12130.1	AT3G12130.1 | Symbols: | KH domain-containing protein / zinc finger (CCCH type) family protein | chr3:3864486-3866406 REVERSE LENGTH=248	0	0	0	0	0	0
AT3G05000.1	AT3G05000.1 | Symbols: | Transport protein particle (TRAPP) component | chr3:1387444-1388697 REVERSE LENGTH=173	0	0	0	0	0	0
AT3G62840.1	AT3G62840.1 | Symbols: | Small nuclear ribonucleoprotein family protein | chr3:23235727-23236615 REVERSE LENGTH=109;AT2G47640.1 | Symbols: | Small nuclear ribonucleoprotein family protein | chr2:19537393-19538431 FORWARD LENGTH=109	397680000	165090000	290450000	4	3	2
AT1G01620.1	AT1G01620.1 | Symbols: PIP1C, TMP-B, PIP1;3 | plasma membrane intrinsic protein 1C | chr1:225986-227176 REVERSE LENGTH=286	0	0	0	0	0	0
AT5G38660.1	AT5G38660.1 | Symbols: APE1 | acclimation of photosynthesis to environment | chr5:15473285-15475497 REVERSE LENGTH=286	0	0	0	0	0	0
AT1G20220.1	AT1G20220.1 | Symbols: | Alba DNA/RNA-binding protein | chr1:7005090-7007285 REVERSE LENGTH=315	512790000	414620000	780580000	7	4	2
AT4G14960.2	AT4G14960.2 | Symbols: TUA6 | Tubulin/FtsZ family protein | chr4:8548769-8550319 REVERSE LENGTH=450	0	0	0	1	0	0
AT1G70580.1	AT1G70580.1 | Symbols: AOAT2, GGT2 | alanine-2-oxoglutarate aminotransferase 2 | chr1:26613222-26615845 FORWARD LENGTH=481	0	0	0	1	0	1
AT3G21060.1	AT3G21060.1 | Symbols: | Transducin/WD40 repeat-like superfamily protein | chr3:7377822-7379942 FORWARD LENGTH=547	0	0	0	0	0	0
AT5G57460.1	AT5G57460.1 | Symbols: | unknown protein; FUNCTIONS IN: molecular_function unknown; INVOLVED IN: biological_process unknown; LOCATED IN: plasma membrane, chloroplast; EXPRESSED IN: 23 plant structures; EXPRESSED DURING: 13 growth stages; Has 166 Blast hit	0	0	0	2	0	0
AT2G36390.1	AT2G36390.1 | Symbols: SBE2.1, BE3 | starch branching enzyme 2.1 | chr2:15264283-15269940 FORWARD LENGTH=858	0	0	0	4	0	0
AT5G37300.1	AT5G37300.1 | Symbols: WSD1 | O-acyltransferase (WSD1-like) family protein | chr5:14767514-14770058 FORWARD LENGTH=481;AT2G38995.1 | Symbols: | O-acyltransferase (WSD1-like) family protein | chr2:16282139-16284700 FORWARD LENGTH=488	0	0	0	0	0	0
AT4G27640.1	AT4G27640.1 | Symbols: | ARM repeat superfamily protein | chr4:13798013-13802976 REVERSE LENGTH=1048	0	0	0	0	0	0
AT5G52840.1	AT5G52840.1 | Symbols: | NADH-ubiquinone oxidoreductase-related | chr5:21413718-21414794 FORWARD LENGTH=169	164380000	154860000	123290000	5	7	2
AT5G02310.1	AT5G02310.1 | Symbols: PRT6 | proteolysis 6 | chr5:474279-482552 FORWARD LENGTH=2006	0	0	0	0	0	0
AT5G36700.1	AT5G36700.1 | Symbols: ATPGLP1, PGLP1 | 2-phosphoglycolate phosphatase 1 | chr5:14421929-14424430 REVERSE LENGTH=362;AT5G36790.1 | Symbols: | Haloacid dehalogenase-like hydrolase (HAD) superfamily protein | chr5:14481229-14483730 REVERSE LENGTH=362	32241000	0	0	3	2	0
AT2G30870.1	AT2G30870.1 | Symbols: ATGSTF10, ERD13, ATGSTF4, GSTF10 | glutathione S-transferase PHI 10 | chr2:13141490-13142392 FORWARD LENGTH=215	0	0	0	0	0	0
AT4G02580.1	AT4G02580.1 | Symbols: | NADH-ubiquinone oxidoreductase 24 kDa subunit, putative | chr4:1134586-1136906 FORWARD LENGTH=255	0	107900000	0	2	4	1
AT5G57870.1	AT5G57870.1 | Symbols: eIFiso4G1 | MIF4G domain-containing protein / MA3 domain-containing protein | chr5:23439755-23443433 FORWARD LENGTH=780	21674000	60395000	0	6	3	1
AT5G49020.1	AT5G49020.1 | Symbols: ATPRMT4A, PRMT4A | protein arginine methyltransferase 4A | chr5:19871341-19874683 FORWARD LENGTH=528	0	0	0	0	1	1
AT4G36690.1	AT4G36690.1 | Symbols: ATU2AF65A | U2 snRNP auxilliary factor, large subunit, splicing factor | chr4:17294139-17297609 REVERSE LENGTH=573	0	0	0	2	3	0
AT5G64130.3	AT5G64130.3 | Symbols: | cAMP-regulated phosphoprotein 19-related protein | chr5:25664547-25665339 REVERSE LENGTH=140	0	0	0	2	0	0
AT2G28080.1	AT2G28080.1 | Symbols: | UDP-Glycosyltransferase superfamily protein | chr2:11960774-11963227 REVERSE LENGTH=482	0	0	0	0	0	0
AT1G71860.1	AT1G71860.1 | Symbols: PTP1, ATPTP1 | protein tyrosine phosphatase 1 | chr1:27026866-27028675 FORWARD LENGTH=340	0	0	0	1	3	0
AT4G39910.1	AT4G39910.1 | Symbols: ATUBP3, UBP3 | ubiquitin-specific protease 3 | chr4:18511858-18514139 REVERSE LENGTH=371;AT2G22310.2 | Symbols: UBP4 | ubiquitin-specific protease 4 | chr2:9476733-9478825 REVERSE LENGTH=379	0	0	0	0	0	0
AT1G48420.1	AT1G48420.1 | Symbols: D-CDES, ATACD1, ACD1 | D-cysteine desulfhydrase | chr1:17896767-17898803 REVERSE LENGTH=401	0	0	0	0	0	0
AT5G11520.1	AT5G11520.1 | Symbols: ASP3, YLS4 | aspartate aminotransferase 3 | chr5:3685257-3687721 REVERSE LENGTH=449	0	0	0	1	0	0
AT3G24170.1	AT3G24170.1 | Symbols: ATGR1, GR1 | glutathione-disulfide reductase | chr3:8729762-8734115 REVERSE LENGTH=499	0	0	0	1	1	0
AT5G65840.1	AT5G65840.1 | Symbols: | Thioredoxin superfamily protein | chr5:26344097-26346057 REVERSE LENGTH=275	0	0	0	2	0	0
AT1G01960.1	AT1G01960.1 | Symbols: EDA10 | SEC7-like guanine nucleotide exchange family protein | chr1:330830-337582 REVERSE LENGTH=1750	0	0	0	0	0	0
AT3G06050.1	AT3G06050.1 | Symbols: PRXIIF, ATPRXIIF | peroxiredoxin IIF | chr3:1826311-1827809 REVERSE LENGTH=201	519310000	447300000	328690000	6	7	7
AT5G23860.1	AT5G23860.1 | Symbols: TUB8 | tubulin beta 8 | chr5:8042962-8044528 FORWARD LENGTH=449	140150000	0	0	2	1	0
AT1G21720.1	AT1G21720.1 | Symbols: PBC1 | proteasome beta subunit C1 | chr1:7626394-7628070 FORWARD LENGTH=204	0	161040000	0	1	3	0
AT3G16830.1	AT3G16830.1 | Symbols: TPR2 | TOPLESS-related 2 | chr3:5731709-5737531 FORWARD LENGTH=1131	0	0	54327000	3	3	2
AT3G14210.1	AT3G14210.1 | Symbols: ESM1 | epithiospecifier modifier 1 | chr3:4729886-4731562 FORWARD LENGTH=392	130880000	110250000	85220000	6	3	3
AT4G23690.1	AT4G23690.1 | Symbols: | Disease resistance-responsive (dirigent-like protein) family protein | chr4:12339152-12339715 REVERSE LENGTH=187	0	0	0	1	2	0
AT5G04740.1	AT5G04740.1 | Symbols: | ACT domain-containing protein | chr5:1368713-1371391 REVERSE LENGTH=301	87153000	40600000	0	5	3	0
AT2G26990.1	AT2G26990.1 | Symbols: FUS12, ATCSN2, COP12, CSN2 | proteasome family protein | chr2:11519684-11522412 REVERSE LENGTH=439	43529000	0	0	2	0	0
AT2G20930.1	AT2G20930.1 | Symbols: | SNARE-like superfamily protein | chr2:9000790-9001656 REVERSE LENGTH=140	0	0	0	0	0	0
AT3G07300.3	AT3G07300.3 | Symbols: | NagB/RpiA/CoA transferase-like superfamily protein | chr3:2324967-2327380 REVERSE LENGTH=409	0	0	0	2	0	0
AT5G03850.1	AT5G03850.1 | Symbols: | Nucleic acid-binding, OB-fold-like protein | chr5:1028542-1028736 REVERSE LENGTH=64;AT3G10090.1 | Symbols: | Nucleic acid-binding, OB-fold-like protein | chr3:3108960-3109154 REVERSE LENGTH=64	0	0	308310000	2	1	3
AT3G21220.1	AT3G21220.1 | Symbols: ATMKK5, ATMAP2K_ALPHA, MAP2K_A, MKK5, ATMEK5, MEK5 | MAP kinase kinase 5 | chr3:7445917-7446963 FORWARD LENGTH=348	0	0	0	0	0	0
AT3G11770.1	AT3G11770.1 | Symbols: | Polynucleotidyl transferase, ribonuclease H-like superfamily protein | chr3:3721490-3722092 REVERSE LENGTH=200	0	47307000	0	0	2	2
AT2G47650.2	AT2G47650.2 | Symbols: UXS4 | UDP-xylose synthase 4 | chr2:19538751-19541364 REVERSE LENGTH=449	0	0	0	0	0	0
AT5G63860.1	AT5G63860.1 | Symbols: UVR8 | Regulator of chromosome condensation (RCC1) family protein | chr5:25554821-25558587 REVERSE LENGTH=440	70490000	0	0	2	3	1
AT4G29670.2	AT4G29670.2 | Symbols: ACHT2 | atypical CYS HIS rich thioredoxin 2 | chr4:14535983-14537108 REVERSE LENGTH=236	0	0	0	0	1	0
AT1G18250.2	AT1G18250.2 | Symbols: ATLP-1 | Pathogenesis-related thaumatin superfamily protein | chr1:6277024-6278005 REVERSE LENGTH=244	0	0	117250000	2	2	5
AT3G42960.1	AT3G42960.1 | Symbols: ATA1, ASD, TA1 | TAPETUM 1 | chr3:15018735-15019656 REVERSE LENGTH=272	0	0	0	0	0	0
AT3G13350.1	AT3G13350.1 | Symbols: | HMG (high mobility group) box protein with ARID/BRIGHT DNA-binding domain | chr3:4335721-4337804 REVERSE LENGTH=319	0	0	0	0	0	0
AT5G35530.1	AT5G35530.1 | Symbols: | Ribosomal protein S3 family protein | chr5:13710355-13712192 REVERSE LENGTH=248	0	0	0	1	0	0
AT5G14740.1	AT5G14740.1 | Symbols: CA2, CA18, BETA CA2 | carbonic anhydrase 2 | chr5:4758257-4762382 FORWARD LENGTH=331	0	0	0	1	1	0
AT2G44730.1	AT2G44730.1 | Symbols: | Alcohol dehydrogenase transcription factor Myb/SANT-like family protein | chr2:18437447-18438565 REVERSE LENGTH=372	0	0	0	0	0	0
AT4G03110.1	AT4G03110.1 | Symbols: AtRBP-DR1, RBP-DR1 | RNA-binding protein-defense related 1 | chr4:1376612-1379275 REVERSE LENGTH=441	0	0	0	0	0	0
AT4G03280.1	AT4G03280.1 | Symbols: PETC, PGR1 | photosynthetic electron transfer C | chr4:1440314-1441717 FORWARD LENGTH=229	223650000	247570000	248110000	4	5	4
AT1G68540.1	AT1G68540.1 | Symbols: | NAD(P)-binding Rossmann-fold superfamily protein | chr1:25720066-25721282 FORWARD LENGTH=321	0	0	0	1	0	0
AT1G20370.1	AT1G20370.1 | Symbols: | Pseudouridine synthase family protein | chr1:7051846-7053588 REVERSE LENGTH=549	0	0	0	0	0	0
AT3G12050.1	AT3G12050.1 | Symbols: | Aha1 domain-containing protein | chr3:3839289-3841303 FORWARD LENGTH=360	0	0	0	1	0	0
AT1G33680.1	AT1G33680.1 | Symbols: | KH domain-containing protein | chr1:12204056-12208282 FORWARD LENGTH=763	0	0	0	1	1	1
AT3G25150.2	AT3G25150.2 | Symbols: | Nuclear transport factor 2 (NTF2) family protein with RNA binding (RRM-RBD-RNP motifs) domain | chr3:9157161-9160052 REVERSE LENGTH=587	0	0	0	2	2	2
AT4G17520.1	AT4G17520.1 | Symbols: | Hyaluronan / mRNA binding family | chr4:9771496-9773313 FORWARD LENGTH=360	1223200000	2522700000	3396500000	5	8	6
AT1G11430.1	AT1G11430.1 | Symbols: | plastid developmental protein DAG, putative | chr1:3847273-3848938 FORWARD LENGTH=232	0	0	0	1	1	1
AT3G54210.1	AT3G54210.1 | Symbols: | Ribosomal protein L17 family protein | chr3:20067672-20068385 REVERSE LENGTH=211	0	0	0	0	0	0
AT1G21600.1	AT1G21600.1 | Symbols: PTAC6 | plastid transcriptionally active 6 | chr1:7571514-7573782 REVERSE LENGTH=328	0	0	0	0	0	0
AT1G66240.1	AT1G66240.1 | Symbols: ATX1, ATATX1 | homolog of anti-oxidant 1 | chr1:24686445-24687327 REVERSE LENGTH=106	0	0	0	0	2	1
ATMG00070.1	ATMG00070.1 | Symbols: NAD9 | NADH dehydrogenase subunit 9 | chrM:23663-24235 REVERSE LENGTH=190	0	0	0	1	1	0
AT1G47830.1	AT1G47830.1 | Symbols: | SNARE-like superfamily protein | chr1:17613346-17614784 REVERSE LENGTH=142	0	0	0	0	0	0
AT3G55700.1	AT3G55700.1 | Symbols: | UDP-Glycosyltransferase superfamily protein | chr3:20671202-20673278 FORWARD LENGTH=460	35174000	0	0	5	1	0
AT3G22320.1	AT3G22320.1 | Symbols: ATRPABC24.3, RPB5A, NRPB5, NRPD5 | Eukaryotic rpb5 RNA polymerase subunit family protein | chr3:7891045-7892094 REVERSE LENGTH=205	0	0	0	2	0	0
AT3G63170.1	AT3G63170.1 | Symbols: | Chalcone-flavanone isomerase family protein | chr3:23334675-23335993 FORWARD LENGTH=279	0	0	0	0	0	0
AT3G63140.1	AT3G63140.1 | Symbols: CSP41A | chloroplast stem-loop binding protein of 41 kDa | chr3:23327006-23328620 REVERSE LENGTH=406	0	0	0	2	0	0
AT4G11260.1	AT4G11260.1 | Symbols: ATSGT1B, ETA3, RPR1, EDM1, SGT1B | phosphatase-related | chr4:6851515-6853719 REVERSE LENGTH=358	0	0	0	5	3	0
AT2G17380.1	AT2G17380.1 | Symbols: AP19 | associated protein 19 | chr2:7553122-7554887 FORWARD LENGTH=161;AT4G35410.2 | Symbols: | Clathrin adaptor complex small chain family protein | chr4:16832572-16833796 FORWARD LENGTH=162	0	0	0	1	0	0
AT3G52990.1	AT3G52990.1 | Symbols: | Pyruvate kinase family protein | chr3:19649046-19652237 FORWARD LENGTH=527	0	0	0	0	0	0
AT4G24620.1	AT4G24620.1 | Symbols: PGI1, PGI | phosphoglucose isomerase 1 | chr4:12708972-12712610 REVERSE LENGTH=613	253680000	104900000	0	10	3	1
ATCG00770.1	ATCG00770.1 | Symbols: RPS8 | ribosomal protein S8 | chrC:80068-80472 REVERSE LENGTH=134	126800000	0	168420000	3	3	2
CON__P02754		0	0	0	0	0	0
AT1G11910.1	AT1G11910.1 | Symbols: APA1, ATAPA1 | aspartic proteinase A1 | chr1:4017119-4019874 REVERSE LENGTH=506	0	0	0	1	1	0
AT1G15930.2	AT1G15930.2 | Symbols: | Ribosomal protein L7Ae/L30e/S12e/Gadd45 family protein | chr1:5471702-5472741 FORWARD LENGTH=144	212190000	154310000	0	3	2	0
AT3G55610.1	AT3G55610.1 | Symbols: P5CS2 | delta 1-pyrroline-5-carboxylate synthase 2 | chr3:20624278-20628989 REVERSE LENGTH=726	34000000	0	0	4	1	0
AT1G06260.1	AT1G06260.1 | Symbols: | Cysteine proteinases superfamily protein | chr1:1916449-1917585 FORWARD LENGTH=343	0	0	0	2	2	1
AT5G24490.1	AT5G24490.1 | Symbols: | 30S ribosomal protein, putative | chr5:8365690-8367178 FORWARD LENGTH=308	0	0	0	2	0	1
AT3G15190.1	AT3G15190.1 | Symbols: | chloroplast 30S ribosomal protein S20, putative | chr3:5116216-5117412 FORWARD LENGTH=202	263380000	275550000	427360000	4	4	2
AT4G34620.1	AT4G34620.1 | Symbols: SSR16 | small subunit ribosomal protein 16 | chr4:16535084-16536092 REVERSE LENGTH=113	90798000	0	0	2	1	1
AT5G43060.1	AT5G43060.1 | Symbols: | Granulin repeat cysteine protease family protein | chr5:17269784-17272117 REVERSE LENGTH=463	239080000	245520000	324190000	6	5	7
AT5G23740.1	AT5G23740.1 | Symbols: RPS11-BETA | ribosomal protein S11-beta | chr5:8008251-8009330 REVERSE LENGTH=159	0	0	0	0	0	0
AT4G34870.1	AT4G34870.1 | Symbols: ROC5, ATCYP1 | rotamase cyclophilin 5 | chr4:16614451-16614969 FORWARD LENGTH=172	0	0	0	1	0	0
AT3G59540.1	AT3G59540.1 | Symbols: | Ribosomal L38e protein family | chr3:21995897-21996742 REVERSE LENGTH=69;AT2G43460.1 | Symbols: | Ribosomal L38e protein family | chr2:18046285-18047292 REVERSE LENGTH=69	0	0	0	1	0	1
AT5G43500.1	AT5G43500.1 | Symbols: ATARP9, ARP9 | actin-related protein 9 | chr5:17470038-17473429 FORWARD LENGTH=596	0	0	0	0	0	0
AT5G14320.1	AT5G14320.1 | Symbols: | Ribosomal protein S13/S18 family | chr5:4617839-4618772 REVERSE LENGTH=169	0	0	0	2	1	0
CON__P02663		0	351820000	0	0	4	0
AT3G53420.1	AT3G53420.1 | Symbols: PIP2A, PIP2, PIP2;1 | plasma membrane intrinsic protein 2A | chr3:19803906-19805454 REVERSE LENGTH=287	0	0	0	0	0	0
AT4G19006.1	AT4G19006.1 | Symbols: | Proteasome component (PCI) domain protein | chr4:10409349-10411347 REVERSE LENGTH=386	0	0	0	1	0	0
AT2G43550.1	AT2G43550.1 | Symbols: | Scorpion toxin-like knottin superfamily protein | chr2:18073263-18073651 FORWARD LENGTH=103	836400000	961010000	1233500000	5	5	4
AT5G28060.1	AT5G28060.1 | Symbols: | Ribosomal protein S24e family protein | chr5:10069791-10070792 REVERSE LENGTH=133	0	71098000	0	1	2	0
AT2G28190.1	AT2G28190.1 | Symbols: CSD2, CZSOD2 | copper/zinc superoxide dismutase 2 | chr2:12014548-12016303 FORWARD LENGTH=216	1764200000	419470000	0	7	4	1
AT3G63095.1	AT3G63095.1 | Symbols: | Tetratricopeptide repeat (TPR)-like superfamily protein | chr3:23315506-23316258 FORWARD LENGTH=250	1876600000	3792400000	6296700000	5	5	4
AT5G12250.1	AT5G12250.1 | Symbols: TUB6 | beta-6 tubulin | chr5:3961317-3962971 REVERSE LENGTH=449	227270000	139030000	0	6	5	0
AT2G21580.1	AT2G21580.1 | Symbols: | Ribosomal protein S25 family protein | chr2:9236629-9237510 FORWARD LENGTH=108	0	0	0	0	0	0
AT2G05220.1	AT2G05220.1 | Symbols: | Ribosomal S17 family protein | chr2:1894757-1895179 REVERSE LENGTH=140;AT5G04800.1 | Symbols: | Ribosomal S17 family protein | chr5:1389217-1389642 FORWARD LENGTH=141;AT2G04390.1 | Symbols: | Ribosomal S17 family protein | chr2:	0	0	0	3	2	3
AT5G03650.1	AT5G03650.1 | Symbols: SBE2.2 | starch branching enzyme 2.2 | chr5:931924-937470 FORWARD LENGTH=805	90374000	0	0	4	1	0
AT2G30060.1	AT2G30060.1 | Symbols: | Pleckstrin homology (PH) domain superfamily protein | chr2:12827035-12828551 FORWARD LENGTH=217	0	0	0	2	1	1
AT4G21620.1	AT4G21620.1 | Symbols: | glycine-rich protein | chr4:11491519-11491914 FORWARD LENGTH=131	0	0	0	2	3	2
AT4G33865.1	AT4G33865.1 | Symbols: | Ribosomal protein S14p/S29e family protein | chr4:16233395-16234114 REVERSE LENGTH=56;AT3G44010.1 | Symbols: | Ribosomal protein S14p/S29e family protein | chr3:15800175-15801132 REVERSE LENGTH=56;AT3G43980.1 | Symbols: | Riboso	0	0	0	0	0	0
AT2G23420.1	AT2G23420.1 | Symbols: NAPRT2 | nicotinate phosphoribosyltransferase 2 | chr2:9971819-9974909 FORWARD LENGTH=557	60776000	0	0	5	0	0
AT3G52560.4	AT3G52560.4 | Symbols: UEV1D-4 | ubiquitin E2 variant 1D-4 | chr3:19494678-19495954 REVERSE LENGTH=164	0	0	0	2	3	3
AT1G29670.1	AT1G29670.1 | Symbols: | GDSL-like Lipase/Acylhydrolase superfamily protein | chr1:10375843-10377717 FORWARD LENGTH=363	149610000	0	0	3	0	1
ATCG00330.1	ATCG00330.1 | Symbols: RPS14 | chloroplast ribosomal protein S14 | chrC:36938-37240 REVERSE LENGTH=100	0	0	0	2	2	0
AT4G28750.1	AT4G28750.1 | Symbols: PSAE-1 | Photosystem I reaction centre subunit IV / PsaE protein | chr4:14202951-14203888 REVERSE LENGTH=143	0	0	0	0	1	1
AT5G08610.1	AT5G08610.1 | Symbols: | P-loop containing nucleoside triphosphate hydrolases superfamily protein | chr5:2790341-2794059 FORWARD LENGTH=850	0	0	0	0	1	0
AT2G42810.2	AT2G42810.2 | Symbols: PP5, PP5.2 | protein phosphatase 5.2 | chr2:17812336-17815896 REVERSE LENGTH=538	234920000	0	0	11	3	0
AT2G47210.1	AT2G47210.1 | Symbols: | myb-like transcription factor family protein | chr2:19379039-19382204 FORWARD LENGTH=441	0	0	0	0	0	0
AT2G32000.1	AT2G32000.1 | Symbols: | DNA topoisomerase, type IA, core | chr2:13615999-13621563 REVERSE LENGTH=865	0	0	0	0	0	0
AT2G43910.2	AT2G43910.2 | Symbols: ATHOL1, HOL1 | HARMLESS TO OZONE LAYER 1 | chr2:18184596-18186951 REVERSE LENGTH=246	0	0	0	1	0	0
AT5G08560.1	AT5G08560.1 | Symbols: | transducin family protein / WD-40 repeat family protein | chr5:2771104-2773827 REVERSE LENGTH=589	0	0	0	1	0	0
AT4G17530.1	AT4G17530.1 | Symbols: RAB1C, ATRAB1C, ATRABD2C | RAB GTPase homolog 1C | chr4:9773721-9775424 REVERSE LENGTH=202	0	0	0	0	0	0
AT2G19760.1	AT2G19760.1 | Symbols: PFN1, PRF1 | profilin 1 | chr2:8517074-8518067 REVERSE LENGTH=131	0	0	0	5	2	1
AT3G12915.1	AT3G12915.1 | Symbols: | Ribosomal protein S5/Elongation factor G/III/V family protein | chr3:4112999-4115708 FORWARD LENGTH=820	259460000	0	0	3	0	0
AT4G18905.2	AT4G18905.2 | Symbols: | Transducin/WD40 repeat-like superfamily protein | chr4:10360234-10362991 FORWARD LENGTH=504;AT4G18900.1 | Symbols: | Transducin/WD40 repeat-like superfamily protein | chr4:10356465-10359078 FORWARD LENGTH=461	44868000	0	0	2	2	1
AT3G16980.1	AT3G16980.1 | Symbols: NRPB9A, NRPD9A, NRPE9A | RNA polymerases M/15 Kd subunit | chr3:5794526-5795699 FORWARD LENGTH=114	0	0	167900000	3	3	4
AT5G48650.1	AT5G48650.1 | Symbols: | Nuclear transport factor 2 (NTF2) family protein with RNA binding (RRM-RBD-RNP motifs) domain | chr5:19727279-19729533 FORWARD LENGTH=458	55069000	0	0	3	3	1
AT2G46580.1	AT2G46580.1 | Symbols: | Pyridoxamine 5-phosphate oxidase family protein | chr2:19129409-19130513 REVERSE LENGTH=198	0	0	0	2	1	0
AT3G02730.1	AT3G02730.1 | Symbols: TRXF1, ATF1 | thioredoxin F-type 1 | chr3:588570-589591 REVERSE LENGTH=178	0	0	0	1	0	0
AT3G06530.2	AT3G06530.2 | Symbols: | ARM repeat superfamily protein | chr3:2022596-2033637 FORWARD LENGTH=2199	0	0	0	0	0	0
AT4G33150.1	AT4G33150.1 | Symbols: | lysine-ketoglutarate reductase/saccharopine dehydrogenase bifunctional enzyme | chr4:15985479-15991069 REVERSE LENGTH=1064	0	0	0	0	0	0
AT1G17220.1	AT1G17220.1 | Symbols: FUG1 | Translation initiation factor 2, small GTP-binding protein | chr1:5885383-5890165 FORWARD LENGTH=1026	0	0	0	1	0	0
AT1G55320.1	AT1G55320.1 | Symbols: AAE18 | acyl-activating enzyme 18 | chr1:20633371-20636659 FORWARD LENGTH=727	0	0	0	0	0	0
AT4G21150.1	AT4G21150.1 | Symbols: HAP6 | ribophorin II (RPN2) family protein | chr4:11278646-11283599 FORWARD LENGTH=691	0	0	0	0	1	0
AT3G56460.1	AT3G56460.1 | Symbols: | GroES-like zinc-binding alcohol dehydrogenase family protein | chr3:20933029-20934425 REVERSE LENGTH=348	0	0	0	0	0	0
AT4G29380.1	AT4G29380.1 | Symbols: | protein kinase family protein / WD-40 repeat family protein | chr4:14458822-14464692 FORWARD LENGTH=1494	0	0	0	0	0	0
AT5G46280.1	AT5G46280.1 | Symbols: MCM3 | Minichromosome maintenance (MCM2/3/5) family protein | chr5:18769902-18773606 REVERSE LENGTH=776	0	0	0	0	1	0
AT1G67120.1	AT1G67120.1 | Symbols: | ATPases;nucleotide binding;ATP binding;nucleoside-triphosphatases;transcription factor binding | chr1:25069727-25095526 REVERSE LENGTH=5393	0	0	0	0	0	0
AT5G47890.1	AT5G47890.1 | Symbols: | NADH-ubiquinone oxidoreductase B8 subunit, putative | chr5:19388806-19390409 FORWARD LENGTH=97	0	0	0	1	1	0
AT1G23900.1	AT1G23900.1 | Symbols: GAMMA-ADAPTIN 1, Gamma-ADR | gamma-adaptin 1 | chr1:8441379-8447152 FORWARD LENGTH=876	0	0	0	0	0	0
AT2G05260.1	AT2G05260.1 | Symbols: | alpha/beta-Hydrolases superfamily protein | chr2:1918730-1919893 FORWARD LENGTH=358	0	0	0	0	0	0
AT1G35310.1	AT1G35310.1 | Symbols: MLP168 | MLP-like protein 168 | chr1:12956428-12957024 REVERSE LENGTH=151	261780000	0	0	7	1	0
AT4G26510.1	AT4G26510.1 | Symbols: UKL4 | uridine kinase-like 4 | chr4:13384503-13387920 FORWARD LENGTH=469	0	0	0	0	0	0
AT5G46180.1	AT5G46180.1 | Symbols: DELTA-OAT | ornithine-delta-aminotransferase | chr5:18718766-18721271 REVERSE LENGTH=475	0	0	0	1	4	1
AT5G15680.1	AT5G15680.1 | Symbols: | ARM repeat superfamily protein | chr5:5101188-5110793 REVERSE LENGTH=2153	0	0	0	0	0	0
AT4G02350.1	AT4G02350.1 | Symbols: SEC15B | exocyst complex component sec15B | chr4:1038157-1040571 FORWARD LENGTH=787	0	0	0	0	0	0
AT2G05070.1	AT2G05070.1 | Symbols: LHCB2.2, LHCB2 | photosystem II light harvesting complex gene 2.2 | chr2:1799436-1800329 REVERSE LENGTH=265;AT2G05100.1 | Symbols: LHCB2.1, LHCB2 | photosystem II light harvesting complex gene 2.1 | chr2:1823449-1824331 REVERSE LENGT	0	0	0	0	0	0
AT3G46740.1	AT3G46740.1 | Symbols: TOC75-III, MAR1 | translocon at the outer envelope membrane of chloroplasts 75-III | chr3:17216104-17219296 REVERSE LENGTH=818	0	0	0	1	1	0
AT5G04590.1	AT5G04590.1 | Symbols: SIR | sulfite reductase | chr5:1319404-1322298 FORWARD LENGTH=642	0	0	0	0	0	0
AT4G21650.1	AT4G21650.1 | Symbols: | Subtilase family protein | chr4:11501314-11504656 REVERSE LENGTH=766	28668000	0	0	3	2	3
AT4G33200.1	AT4G33200.1 | Symbols: XI-I, ATXI-I, XI-15 | myosin, putative | chr4:16002768-16014792 REVERSE LENGTH=1522	0	0	0	0	0	0
AT2G37220.1	AT2G37220.1 | Symbols: | RNA-binding (RRM/RBD/RNP motifs) family protein | chr2:15634980-15636331 REVERSE LENGTH=289	0	0	0	1	2	1
AT5G02610.2	AT5G02610.2 | Symbols: | Ribosomal L29 family protein | chr5:587611-588547 FORWARD LENGTH=146	0	0	0	0	0	0
AT3G25220.1	AT3G25220.1 | Symbols: FKBP15-1 | FK506-binding protein 15 kD-1 | chr3:9182691-9184463 FORWARD LENGTH=153	0	0	0	0	0	0
AT5G54960.1	AT5G54960.1 | Symbols: PDC2 | pyruvate decarboxylase-2 | chr5:22310858-22312681 REVERSE LENGTH=607	0	0	0	1	0	0
AT2G25430.1	AT2G25430.1 | Symbols: | epsin N-terminal homology (ENTH) domain-containing protein / clathrin assembly protein-related | chr2:10822716-10824677 FORWARD LENGTH=653	0	0	0	0	0	0
AT5G40490.1	AT5G40490.1 | Symbols: | RNA-binding (RRM/RBD/RNP motifs) family protein | chr5:16225483-16227423 FORWARD LENGTH=423	0	0	0	0	1	0
AT2G02160.1	AT2G02160.1 | Symbols: | CCCH-type zinc finger family protein | chr2:553407-555899 REVERSE LENGTH=669	0	0	0	2	2	2
AT5G40200.1	AT5G40200.1 | Symbols: DegP9 | DegP protease 9 | chr5:16070402-16073101 FORWARD LENGTH=592	0	0	0	1	1	0
AT1G15340.1	AT1G15340.1 | Symbols: MBD10 | methyl-CPG-binding domain 10 | chr1:5275895-5277474 REVERSE LENGTH=384	0	0	0	4	1	3
AT1G66200.3	AT1G66200.3 | Symbols: GSR2, GLN1;2 | glutamine synthase clone F11 | chr1:24655520-24657520 REVERSE LENGTH=365	317240000	0	0	5	2	1
AT2G43530.1	AT2G43530.1 | Symbols: | Scorpion toxin-like knottin superfamily protein | chr2:18070104-18070523 FORWARD LENGTH=85	0	0	0	1	1	1
AT4G02840.2	AT4G02840.2 | Symbols: | Small nuclear ribonucleoprotein family protein | chr4:1264726-1266253 FORWARD LENGTH=126	540570000	0	0	3	1	2
AT4G06634.1	AT4G06634.1 | Symbols: | zinc finger (C2H2 type) family protein | chr4:3764499-3766439 REVERSE LENGTH=387	0	0	0	0	1	0
AT1G78060.1	AT1G78060.1 | Symbols: | Glycosyl hydrolase family protein | chr1:29349796-29352868 REVERSE LENGTH=767	0	0	0	0	0	0
AT4G09040.1	AT4G09040.1 | Symbols: | RNA-binding (RRM/RBD/RNP motifs) family protein | chr4:5795075-5797315 REVERSE LENGTH=304	49263000	0	0	2	0	0
AT4G14080.1	AT4G14080.1 | Symbols: MEE48 | O-Glycosyl hydrolases family 17 protein | chr4:8118697-8120292 REVERSE LENGTH=478	0	0	0	0	0	0
AT5G22440.1	AT5G22440.1 | Symbols: | Ribosomal protein L1p/L10e family | chr5:7435328-7436486 REVERSE LENGTH=217	0	0	0	0	0	0
AT2G39010.1	AT2G39010.1 | Symbols: PIP2E, PIP2;6 | plasma membrane intrinsic protein 2E | chr2:16291564-16293746 FORWARD LENGTH=289	0	0	0	0	0	0
AT3G22230.1	AT3G22230.1 | Symbols: | Ribosomal L27e protein family | chr3:7844136-7844543 REVERSE LENGTH=135	0	0	0	0	0	0
AT3G53260.1	AT3G53260.1 | Symbols: PAL2, ATPAL2 | phenylalanine ammonia-lyase 2 | chr3:19744256-19746619 REVERSE LENGTH=717	17052000	23594000	0	3	2	0
AT1G04080.3	AT1G04080.3 | Symbols: PRP39 | Tetratricopeptide repeat (TPR)-like superfamily protein | chr1:1051803-1056550 FORWARD LENGTH=823	0	28911000	0	3	3	2
AT1G65450.1	AT1G65450.1 | Symbols: | HXXXD-type acyl-transferase family protein | chr1:24315875-24318895 FORWARD LENGTH=450	101930000	32587000	0	7	4	0
AT2G44310.1	AT2G44310.1 | Symbols: | Calcium-binding EF-hand family protein | chr2:18309285-18309713 FORWARD LENGTH=142	80414000	38016000	0	3	3	1
AT1G19920.1	AT1G19920.1 | Symbols: APS2, ASA1 | Pseudouridine synthase/archaeosine transglycosylase-like family protein | chr1:6914835-6916657 REVERSE LENGTH=476	138680000	50551000	0	3	3	1
AT1G79690.1	AT1G79690.1 | Symbols: atnudt3, NUDT3 | nudix hydrolase homolog 3 | chr1:29985360-29990171 FORWARD LENGTH=772	183590000	50615000	0	11	6	0
AT5G24400.1	AT5G24400.1 | Symbols: EMB2024, PGL3 | NagB/RpiA/CoA transferase-like superfamily protein | chr5:8330532-8331784 REVERSE LENGTH=325	132790000	50746000	0	7	3	3
AT5G59160.1	AT5G59160.1 | Symbols: TOPP2, PPO | type one serine/threonine protein phosphatase 2 | chr5:23879567-23881102 FORWARD LENGTH=312;AT2G39840.1 | Symbols: TOPP4 | type one serine/threonine protein phosphatase 4 | chr2:16627430-16628789 FORWARD LENGTH=321	80802000	51163000	0	3	3	2
AT2G33430.1	AT2G33430.1 | Symbols: DAL1, DAL | differentiation and greening-like 1 | chr2:14162732-14164729 FORWARD LENGTH=219	60051000	52516000	0	4	3	0
AT5G09440.1	AT5G09440.1 | Symbols: EXL4 | EXORDIUM like 4 | chr5:2938397-2939233 FORWARD LENGTH=278	63683000	83371000	0	3	4	3
AT3G06930.2	AT3G06930.2 | Symbols: ATPRMT4B, PRMT4B | protein arginine methyltransferase 4B | chr3:2185469-2189296 REVERSE LENGTH=535	103520000	98127000	0	5	4	1
AT5G60640.1	AT5G60640.1 | Symbols: ATPDIL1-4, PDI2, ATPDI2, PDIL1-4 | PDI-like 1-4 | chr5:24371141-24373993 REVERSE LENGTH=597	86072000	108090000	100010000	7	7	4
AT4G08900.1	AT4G08900.1 | Symbols: | arginase | chr4:5703499-5705180 FORWARD LENGTH=342	129250000	120510000	0	3	5	2
AT3G17760.1	AT3G17760.1 | Symbols: GAD5 | glutamate decarboxylase 5 | chr3:6078893-6080838 REVERSE LENGTH=494	82201000	125330000	142690000	5	12	4
AT4G14710.5	AT4G14710.5 | Symbols: ATARD2 | RmlC-like cupins superfamily protein | chr4:8424897-8426174 REVERSE LENGTH=201;AT4G14716.1 | Symbols: ATARD1, ARD1 | acireductone dioxygenase 1 | chr4:8430484-8431867 REVERSE LENGTH=192	195100000	134710000	142890000	7	4	4
AT3G22630.1	AT3G22630.1 | Symbols: PBD1, PRCGB | 20S proteasome beta subunit D1 | chr3:8009709-8010774 REVERSE LENGTH=204	117750000	166900000	137850000	4	3	3
AT1G67230.1	AT1G67230.1 | Symbols: LINC1 | little nuclei1 | chr1:25151561-25156032 REVERSE LENGTH=1132	129350000	179940000	232570000	10	8	9
AT4G09510.1	AT4G09510.1 | Symbols: CINV2 | cytosolic invertase 2 | chr4:6021312-6023310 REVERSE LENGTH=558	272360000	202610000	0	7	4	3
AT5G37720.1	AT5G37720.1 | Symbols: ALY4 | ALWAYS EARLY 4 | chr5:14981805-14983978 REVERSE LENGTH=288	127970000	216840000	272970000	4	4	5
AT5G56360.1	AT5G56360.1 | Symbols: PSL4 | calmodulin-binding protein | chr5:22823586-22827950 REVERSE LENGTH=647	467520000	396680000	546410000	13	13	7
AT3G23450.1	AT3G23450.1 | Symbols: | unknown protein; FUNCTIONS IN: molecular_function unknown; INVOLVED IN: biological_process unknown; LOCATED IN: endomembrane system; EXPRESSED IN: 14 plant structures; EXPRESSED DURING: 8 growth stages; Has 694543 Blast hits to 47	1083300000	1813900000	3126700000	4	5	6
AT2G30970.1	AT2G30970.1 | Symbols: ASP1 | aspartate aminotransferase 1 | chr2:13179012-13181686 FORWARD LENGTH=430	0	0	0	0	2	1
AT4G20020.1	AT4G20020.1 | Symbols: | unknown protein; BEST Arabidopsis thaliana protein match is: unknown protein (TAIR:AT5G44780.1); Has 28928 Blast hits to 16023 proteins in 1033 species: Archae - 4; Bacteria - 4155; Metazoa - 15463; Fungi - 2938; Plants - 3091; Vi	0	0	0	1	0	0
AT3G49870.1	AT3G49870.1 | Symbols: ATARLA1C, ARLA1C | ADP-ribosylation factor-like A1C | chr3:18492674-18494021 REVERSE LENGTH=184;AT5G67560.1 | Symbols: ATARLA1D, ARLA1D | ADP-ribosylation factor-like A1D | chr5:26950579-26951913 FORWARD LENGTH=184	0	0	0	0	0	0
AT5G64460.2	AT5G64460.2 | Symbols: | Phosphoglycerate mutase family protein | chr5:25773009-25775104 REVERSE LENGTH=282	0	0	0	0	0	0
AT5G61790.1	AT5G61790.1 | Symbols: CNX1, ATCNX1 | calnexin 1 | chr5:24827394-24829642 REVERSE LENGTH=530	69855000	61649000	84558000	7	5	3
AT4G18240.1	AT4G18240.1 | Symbols: ATSS4, SSIV, SS4 | starch synthase 4 | chr4:10082221-10087044 FORWARD LENGTH=1040	0	0	0	3	3	0
AT4G22670.1	AT4G22670.1 | Symbols: AtHip1, HIP1, TPR11 | HSP70-interacting protein 1 | chr4:11918236-11920671 FORWARD LENGTH=441	0	0	0	2	0	1
AT5G08530.1	AT5G08530.1 | Symbols: CI51 | 51 kDa subunit of complex I | chr5:2759848-2761726 REVERSE LENGTH=486	0	0	0	1	1	0
AT3G14600.1	AT3G14600.1 | Symbols: | Ribosomal protein L18ae/LX family protein | chr3:4910773-4911933 FORWARD LENGTH=178	0	0	0	0	0	0
AT5G53620.1	AT5G53620.1 | Symbols: | unknown protein; INVOLVED IN: biological_process unknown; EXPRESSED IN: 23 plant structures; EXPRESSED DURING: 13 growth stages; Has 28929 Blast hits to 19542 proteins in 1425 species: Archae - 211; Bacteria - 3079; Metazoa - 1455	276500000	211160000	245160000	11	7	8
AT3G27530.1	AT3G27530.1 | Symbols: GC6, MAG4 | golgin candidate 6 | chr3:10193778-10199659 REVERSE LENGTH=914	0	0	0	2	1	0
AT5G62600.1	AT5G62600.1 | Symbols: | ARM repeat superfamily protein | chr5:25123337-25132473 REVERSE LENGTH=958	0	0	0	0	0	0
AT2G29190.1	AT2G29190.1 | Symbols: APUM2, PUM2 | pumilio 2 | chr2:12544260-12548071 REVERSE LENGTH=972;AT2G29200.1 | Symbols: APUM1, PUM1 | pumilio 1 | chr2:12549483-12553185 REVERSE LENGTH=968;AT2G29140.1 | Symbols: APUM3, PUM3 | pumilio 3 | chr2:12531392-12535060 FO	0	0	0	1	0	0
AT4G24840.1	AT4G24840.1 | Symbols: | FUNCTIONS IN: molecular_function unknown; INVOLVED IN: protein transport, Golgi organization; LOCATED IN: vacuole; EXPRESSED IN: 23 plant structures; EXPRESSED DURING: 13 growth stages; CONTAINS InterPro DOMAIN/s: COG complex comp	0	0	0	0	0	0
AT4G11270.1	AT4G11270.1 | Symbols: | Transducin/WD40 repeat-like superfamily protein | chr4:6854461-6859490 FORWARD LENGTH=1446	0	0	0	0	0	0
AT3G63250.1	AT3G63250.1 | Symbols: HMT-2, ATHMT-2, HMT2 | homocysteine methyltransferase 2 | chr3:23370575-23372587 REVERSE LENGTH=333	0	0	0	2	2	0
AT2G41540.1	AT2G41540.1 | Symbols: GPDHC1 | 6-phosphogluconate dehydrogenase family protein | chr2:17326801-17328654 FORWARD LENGTH=462	0	0	0	0	0	0
AT2G04740.1	AT2G04740.1 | Symbols: | ankyrin repeat family protein | chr2:1657137-1659563 FORWARD LENGTH=578	0	0	0	0	0	0
AT5G38470.1	AT5G38470.1 | Symbols: RAD23D | Rad23 UV excision repair protein family | chr5:15404720-15407500 FORWARD LENGTH=378	0	0	0	3	0	0
AT3G13450.1	AT3G13450.1 | Symbols: DIN4 | Transketolase family protein | chr3:4382340-4384295 REVERSE LENGTH=358	0	0	0	0	0	0
AT2G38660.1	AT2G38660.1 | Symbols: | Amino acid dehydrogenase family protein | chr2:16166392-16168194 FORWARD LENGTH=352	0	0	0	1	0	0
AT5G18570.1	AT5G18570.1 | Symbols: EMB269, ATOBGC, CPSAR1 | GTP1/OBG family protein | chr5:6171839-6174823 REVERSE LENGTH=681	0	0	0	0	0	0
AT4G15210.1	AT4G15210.1 | Symbols: ATBETA-AMY, AT-BETA-AMY, RAM1, BMY1, BAM5 | beta-amylase 5 | chr4:8666734-8669357 REVERSE LENGTH=498	68438000	0	0	5	1	0
AT1G53240.1	AT1G53240.1 | Symbols: mMDH1 | Lactate/malate dehydrogenase family protein | chr1:19854966-19856802 REVERSE LENGTH=341;AT3G15020.1 | Symbols: mMDH2 | Lactate/malate dehydrogenase family protein | chr3:5056139-5057941 FORWARD LENGTH=341	36743000	0	0	5	2	2
AT2G26780.1	AT2G26780.1 | Symbols: | ARM repeat superfamily protein | chr2:11410125-11423598 FORWARD LENGTH=1826	0	0	0	0	0	0
AT2G47580.1	AT2G47580.1 | Symbols: U1A | spliceosomal protein U1A | chr2:19517229-19518686 FORWARD LENGTH=250	140330000	0	0	3	2	0
AT2G17280.1	AT2G17280.1 | Symbols: | Phosphoglycerate mutase family protein | chr2:7513274-7514844 FORWARD LENGTH=271	47336000	0	0	3	1	0
AT2G05840.1	AT2G05840.1 | Symbols: PAA2 | 20S proteasome subunit PAA2 | chr2:2234226-2236053 FORWARD LENGTH=246	301440000	370000000	362400000	5	6	5
AT5G50320.1	AT5G50320.1 | Symbols: ELO3, HAG3, HAC8, ELP3, AtELP3 | radical SAM domain-containing protein / GCN5-related N-acetyltransferase (GNAT) family protein | chr5:20481200-20484811 REVERSE LENGTH=565	0	0	0	0	0	0
AT1G76850.1	AT1G76850.1 | Symbols: SEC5A | exocyst complex component sec5 | chr1:28848013-28854282 FORWARD LENGTH=1090	0	0	0	1	0	0
AT3G55020.1	AT3G55020.1 | Symbols: | Ypt/Rab-GAP domain of gyp1p superfamily protein | chr3:20389278-20394713 REVERSE LENGTH=777	101710000	56213000	34541000	8	9	3
AT4G16190.1	AT4G16190.1 | Symbols: | Papain family cysteine protease | chr4:9171512-9172877 FORWARD LENGTH=373	0	0	0	0	0	0
AT4G13400.1	AT4G13400.1 | Symbols: | 2-oxoglutarate (2OG) and Fe(II)-dependent oxygenase superfamily protein | chr4:7787822-7791149 REVERSE LENGTH=357	0	0	0	2	1	0
AT1G21630.2	AT1G21630.2 | Symbols: | Calcium-binding EF hand family protein | chr1:7581457-7587796 FORWARD LENGTH=1247	78727000	86108000	0	6	5	1
AT4G35450.5	AT4G35450.5 | Symbols: AKR2 | ankyrin repeat-containing protein 2 | chr4:16839862-16841759 FORWARD LENGTH=350	281130000	0	0	5	0	1
AT5G54750.2	AT5G54750.2 | Symbols: | Transport protein particle (TRAPP) component | chr5:22242080-22243477 FORWARD LENGTH=199	0	0	0	1	0	0
AT4G01290.1	AT4G01290.1 | Symbols: | unknown protein; FUNCTIONS IN: molecular_function unknown; INVOLVED IN: biological_process unknown; LOCATED IN: cellular_component unknown; EXPRESSED IN: 24 plant structures; EXPRESSED DURING: 15 growth stages; Has 1744 Blast hits	33124000	15001000	0	7	2	0
AT1G04530.1	AT1G04530.1 | Symbols: TPR4 | Tetratricopeptide repeat (TPR)-like superfamily protein | chr1:1234456-1235895 REVERSE LENGTH=310	0	0	0	1	1	0
AT1G02560.1	AT1G02560.1 | Symbols: CLPP5, NCLPP5, NCLPP1 | nuclear encoded CLP protease 5 | chr1:538000-539805 FORWARD LENGTH=298	0	0	0	1	0	0
AT3G08943.1	AT3G08943.1 | Symbols: | ARM repeat superfamily protein | chr3:2719198-2721911 REVERSE LENGTH=871	0	0	0	0	0	0
AT5G13300.1	AT5G13300.1 | Symbols: SFC, VAN3, AGD3 | ARF GTPase-activating protein | chr5:4255923-4262018 REVERSE LENGTH=827	0	0	0	0	0	0
AT1G04810.1	AT1G04810.1 | Symbols: | 26S proteasome regulatory complex, non-ATPase subcomplex, Rpn2/Psmd1 subunit | chr1:1350304-1355261 FORWARD LENGTH=1001	0	0	0	0	0	0
ATCG00470.1	ATCG00470.1 | Symbols: ATPE | ATP synthase epsilon chain | chrC:52265-52663 REVERSE LENGTH=132	90363000	0	0	2	1	0
AT1G79280.2	AT1G79280.2 | Symbols: NUA | nuclear pore anchor | chr1:29819176-29832809 REVERSE LENGTH=2115	0	0	0	1	1	0
AT2G22240.1	AT2G22240.1 | Symbols: ATMIPS2, MIPS2, ATIPS2 | myo-inositol-1-phosphate synthase 2 | chr2:9451901-9453938 REVERSE LENGTH=510	0	94881000	105000000	1	2	2
AT5G02050.1	AT5G02050.1 | Symbols: | Mitochondrial glycoprotein family protein | chr5:403239-404244 REVERSE LENGTH=267	174580000	84085000	78819000	3	2	3
AT4G25590.1	AT4G25590.1 | Symbols: ADF7 | actin depolymerizing factor 7 | chr4:13059137-13060050 REVERSE LENGTH=137;AT5G52360.1 | Symbols: ADF10 | actin depolymerizing factor 10 | chr5:21258157-21259229 REVERSE LENGTH=137	97635000	90582000	0	2	3	0
AT1G17760.1	AT1G17760.1 | Symbols: CSTF77, ATCSTF77 | Tetratricopeptide repeat (TPR)-like superfamily protein | chr1:6110208-6116271 REVERSE LENGTH=734	0	0	0	1	0	0
AT1G79850.1	AT1G79850.1 | Symbols: RPS17, CS17, PRPS17 | ribosomal protein S17 | chr1:30041473-30041922 REVERSE LENGTH=149	0	0	0	2	1	2
AT5G19370.1	AT5G19370.1 | Symbols: | rhodanese-like domain-containing protein / PPIC-type PPIASE domain-containing protein | chr5:6524247-6526629 REVERSE LENGTH=299	55520000	62137000	0	3	2	0
AT5G14240.1	AT5G14240.1 | Symbols: | Thioredoxin superfamily protein | chr5:4596223-4597568 REVERSE LENGTH=256	559370000	719350000	836410000	10	16	12
AT1G17100.1	AT1G17100.1 | Symbols: | SOUL heme-binding family protein | chr1:5844766-5845539 FORWARD LENGTH=232	227790000	0	0	2	2	1
AT4G21860.1	AT4G21860.1 | Symbols: MSRB2 | methionine sulfoxide reductase B 2 | chr4:11600238-11601507 REVERSE LENGTH=202	505260000	338200000	267970000	9	7	2
AT3G23390.1	AT3G23390.1 | Symbols: | Zinc-binding ribosomal protein family protein | chr3:8375427-8376224 FORWARD LENGTH=105	0	0	0	0	0	0
AT3G51260.1	AT3G51260.1 | Symbols: PAD1 | 20S proteasome alpha subunit PAD1 | chr3:19031086-19032746 FORWARD LENGTH=250	0	0	0	0	1	0
AT5G59950.5	AT5G59950.5 | Symbols: | RNA-binding (RRM/RBD/RNP motifs) family protein | chr5:24140235-24141504 FORWARD LENGTH=245	1890700000	3742100000	7412100000	16	31	34
AT1G78630.1	AT1G78630.1 | Symbols: emb1473 | Ribosomal protein L13 family protein | chr1:29575997-29577406 FORWARD LENGTH=241	0	0	0	0	0	0
AT5G06290.1	AT5G06290.1 | Symbols: 2-Cys Prx B, 2CPB | 2-cysteine peroxiredoxin B | chr5:1919380-1921211 FORWARD LENGTH=273	0	0	137680000	1	2	2
AT4G31480.1	AT4G31480.1 | Symbols: | Coatomer, beta subunit | chr4:15264145-15267384 FORWARD LENGTH=948	0	0	0	1	1	0
AT1G13060.2	AT1G13060.2 | Symbols: PBE1 | 20S proteasome beta subunit E1 | chr1:4452641-4454663 FORWARD LENGTH=298	366380000	299730000	440800000	10	5	5
AT3G07480.1	AT3G07480.1 | Symbols: | 2Fe-2S ferredoxin-like superfamily protein | chr3:2389026-2389505 FORWARD LENGTH=159	300720000	0	0	3	2	1
AT3G48500.2	AT3G48500.2 | Symbols: PDE312, PTAC10 | Nucleic acid-binding, OB-fold-like protein | chr3:17962209-17965408 FORWARD LENGTH=697	0	0	0	0	0	0
AT3G15660.1	AT3G15660.1 | Symbols: ATGRX4, GRX4 | glutaredoxin 4 | chr3:5308134-5309383 REVERSE LENGTH=169	0	207160000	174090000	2	3	2
AT3G60820.1	AT3G60820.1 | Symbols: PBF1 | N-terminal nucleophile aminohydrolases (Ntn hydrolases) superfamily protein | chr3:22472038-22473809 REVERSE LENGTH=223	1415000000	1508700000	1851600000	9	7	9
AT1G65980.1	AT1G65980.1 | Symbols: TPX1 | thioredoxin-dependent peroxidase 1 | chr1:24559524-24560753 REVERSE LENGTH=162	0	124610000	0	3	4	2
AT5G20000.1	AT5G20000.1 | Symbols: | AAA-type ATPase family protein | chr5:6756915-6759550 FORWARD LENGTH=419	0	0	0	0	0	0
AT1G79210.1	AT1G79210.1 | Symbols: | N-terminal nucleophile aminohydrolases (Ntn hydrolases) superfamily protein | chr1:29796286-29798240 REVERSE LENGTH=235	1174700000	844420000	1197400000	9	8	6
AT4G20980.1	AT4G20980.1 | Symbols: | Eukaryotic translation initiation factor 3 subunit 7 (eIF-3) | chr4:11216997-11218772 FORWARD LENGTH=591	0	0	0	0	0	0
AT5G51110.1	AT5G51110.1 | Symbols: | Transcriptional coactivator/pterin dehydratase | chr5:20778316-20779380 REVERSE LENGTH=220	90678000	41800000	0	2	2	0
AT5G02530.1	AT5G02530.1 | Symbols: | RNA-binding (RRM/RBD/RNP motifs) family protein | chr5:564332-565776 REVERSE LENGTH=292	1992000000	3839800000	6376300000	14	11	15
AT1G56450.1	AT1G56450.1 | Symbols: PBG1 | 20S proteasome beta subunit G1 | chr1:21141970-21144186 FORWARD LENGTH=246	447730000	536120000	667410000	12	9	5
AT1G60420.1	AT1G60420.1 | Symbols: | DC1 domain-containing protein | chr1:22261978-22264243 FORWARD LENGTH=578	166760000	189300000	198540000	9	9	2
AT2G24940.1	AT2G24940.1 | Symbols: AtMAPR2, MAPR2 | membrane-associated progesterone binding protein 2 | chr2:10609447-10609749 FORWARD LENGTH=100	628700000	713140000	766380000	6	7	5
AT2G39990.1	AT2G39990.1 | Symbols: EIF2, AteIF3f, eIF3F | eukaryotic translation initiation factor 2 | chr2:16698332-16699929 REVERSE LENGTH=293	29279000	0	0	5	1	0
AT5G56670.1	AT5G56670.1 | Symbols: | Ribosomal protein S30 family protein | chr5:22935413-22935981 REVERSE LENGTH=62;AT4G29390.1 | Symbols: | Ribosomal protein S30 family protein | chr4:14465212-14465902 REVERSE LENGTH=62;AT2G19750.1 | Symbols: | Ribosomal protein	0	0	0	1	1	0
AT4G26230.1	AT4G26230.1 | Symbols: | Ribosomal protein L31e family protein | chr4:13286026-13286553 FORWARD LENGTH=119;AT2G19740.1 | Symbols: | Ribosomal protein L31e family protein | chr2:8513577-8514346 FORWARD LENGTH=119	0	0	0	1	1	1
CON__P01030		2556900000	11066000000	11373000000	2	5	4
AT3G27850.1	AT3G27850.1 | Symbols: RPL12-C | ribosomal protein L12-C | chr3:10324905-10325468 FORWARD LENGTH=187;AT3G27830.1 | Symbols: RPL12-A, RPL12 | ribosomal protein L12-A | chr3:10318576-10319151 FORWARD LENGTH=191	0	0	0	1	2	1
AT2G18110.1	AT2G18110.1 | Symbols: | Translation elongation factor EF1B/ribosomal protein S6 family protein | chr2:7872636-7873713 FORWARD LENGTH=231	0	0	0	3	2	0
CON__P02672		23826000000	46298000000	66658000000	69	85	90
AT4G24830.1	AT4G24830.1 | Symbols: | arginosuccinate synthase family | chr4:12793085-12795857 REVERSE LENGTH=494	0	0	0	0	0	0
AT5G07440.1	AT5G07440.1 | Symbols: GDH2 | glutamate dehydrogenase 2 | chr5:2356153-2358012 FORWARD LENGTH=411	0	0	0	6	3	5
AT4G18040.1	AT4G18040.1 | Symbols: EIF4E, CUM1, AT.EIF4E1, eIF4E1 | eukaryotic translation initiation factor 4E | chr4:10016724-10018151 REVERSE LENGTH=235	167200000	74741000	80396000	6	3	3
AT5G08640.1	AT5G08640.1 | Symbols: FLS, ATFLS1, FLS1 | flavonol synthase 1 | chr5:2804009-2805175 FORWARD LENGTH=336	221050000	116260000	0	8	6	2
AT4G37870.1	AT4G37870.1 | Symbols: PCK1, PEPCK | phosphoenolpyruvate carboxykinase 1 | chr4:17802974-17806332 REVERSE LENGTH=671	45119000	48369000	51669000	6	4	2
AT4G09650.1	AT4G09650.1 | Symbols: ATPD | ATP synthase delta-subunit gene | chr4:6100799-6101503 FORWARD LENGTH=234	0	0	0	0	0	0
AT5G20720.1	AT5G20720.1 | Symbols: CPN20, CPN10, CHCPN10, ATCPN21, CPN21 | chaperonin 20 | chr5:7015015-7016354 FORWARD LENGTH=253	345720000	357190000	396950000	13	10	11
AT5G40370.2	AT5G40370.2 | Symbols: | Glutaredoxin family protein | chr5:16147826-16148900 REVERSE LENGTH=136	194090000	226120000	201050000	7	4	2
AT5G49360.1	AT5G49360.1 | Symbols: BXL1, ATBXL1 | beta-xylosidase 1 | chr5:20012179-20016659 REVERSE LENGTH=774	0	0	0	0	0	0
AT1G62380.1	AT1G62380.1 | Symbols: ACO2, ATACO2 | ACC oxidase 2 | chr1:23082340-23084068 FORWARD LENGTH=320	475070000	218490000	114920000	8	5	3
AT5G07410.1	AT5G07410.1 | Symbols: | Pectin lyase-like superfamily protein | chr5:2345852-2347276 FORWARD LENGTH=361	0	0	0	2	3	1
AT5G55160.2	AT5G55160.2 | Symbols: SUM2, SUMO 2, SUMO2, ATSUMO2 | small ubiquitin-like modifier 2 | chr5:22383747-22384772 REVERSE LENGTH=116	0	0	0	0	0	0
AT3G06400.3	AT3G06400.3 | Symbols: CHR11 | chromatin-remodeling protein 11 | chr3:1941066-1946700 FORWARD LENGTH=1057	0	0	0	0	0	0
AT1G50500.2	AT1G50500.2 | Symbols: HIT1 | Membrane trafficking VPS53 family protein | chr1:18708217-18715597 REVERSE LENGTH=847	0	0	0	0	0	0
AT1G10370.1	AT1G10370.1 | Symbols: GST30, ATGSTU17, GST30B, ERD9 | Glutathione S-transferase family protein | chr1:3397274-3398273 REVERSE LENGTH=227	0	0	0	2	0	0
AT3G56190.1	AT3G56190.1 | Symbols: ALPHA-SNAP2, ASNAP | alpha-soluble NSF attachment protein 2 | chr3:20846119-20848356 REVERSE LENGTH=289	0	0	0	1	0	0
AT5G55670.1	AT5G55670.1 | Symbols: | RNA-binding (RRM/RBD/RNP motifs) family protein | chr5:22544669-22546801 REVERSE LENGTH=710	0	0	0	2	1	4
AT1G21750.1	AT1G21750.1 | Symbols: ATPDIL1-1, ATPDI5, PDI5, PDIL1-1 | PDI-like 1-1 | chr1:7645767-7648514 FORWARD LENGTH=501	314630000	534050000	663530000	18	16	13
AT3G59770.3	AT3G59770.3 | Symbols: SAC9 | sacI homology domain-containing protein / WW domain-containing protein | chr3:22079281-22085674 REVERSE LENGTH=1646	6615300	0	0	4	0	0
AT3G19130.1	AT3G19130.1 | Symbols: ATRBP47B, RBP47B | RNA-binding protein 47B | chr3:6611398-6613823 REVERSE LENGTH=435	0	0	0	0	0	0
AT1G51160.1	AT1G51160.1 | Symbols: | SNARE-like superfamily protein | chr1:18950057-18951560 FORWARD LENGTH=169	0	0	0	2	1	0
AT5G12370.1	AT5G12370.1 | Symbols: SEC10 | exocyst complex component sec10 | chr5:4003002-4008445 REVERSE LENGTH=825	0	0	0	0	0	0
AT3G63490.1	AT3G63490.1 | Symbols: | Ribosomal protein L1p/L10e family | chr3:23444269-23446020 FORWARD LENGTH=346	0	14236000	0	1	3	1
AT1G60200.1	AT1G60200.1 | Symbols: | splicing factor PWI domain-containing protein / RNA recognition motif (RRM)-containing protein | chr1:22200882-22205241 REVERSE LENGTH=899	185950000	193310000	287130000	7	8	5
AT2G41900.1	AT2G41900.1 | Symbols: | CCCH-type zinc finger protein with ARM repeat domain | chr2:17491352-17493502 FORWARD LENGTH=716	0	0	0	1	0	0
AT3G22310.1	AT3G22310.1 | Symbols: PMH1, ATRH9 | putative mitochondrial RNA helicase 1 | chr3:7887382-7889806 FORWARD LENGTH=610	0	0	0	0	0	0
AT3G63540.1	AT3G63540.1 | Symbols: | Mog1/PsbP/DUF1795-like photosystem II reaction center PsbP family protein | chr3:23459372-23459803 REVERSE LENGTH=143	65791000	0	0	2	0	0
AT1G52040.1	AT1G52040.1 | Symbols: MBP1, ATMBP | myrosinase-binding protein 1 | chr1:19350595-19352578 REVERSE LENGTH=462	0	0	0	0	1	4
AT2G17410.1	AT2G17410.1 | Symbols: | ARID/BRIGHT DNA-binding domain-containing protein | chr2:7559869-7563474 FORWARD LENGTH=786	63227000	59053000	52004000	5	4	2
AT1G14000.1	AT1G14000.1 | Symbols: VIK | VH1-interacting kinase | chr1:4797606-4800043 FORWARD LENGTH=438	0	0	0	0	0	0
AT2G02070.1	AT2G02070.1 | Symbols: AtIDD5, IDD5 | indeterminate(ID)-domain 5 | chr2:505523-509154 FORWARD LENGTH=602;AT3G50700.1 | Symbols: AtIDD2, IDD2 | indeterminate(ID)-domain 2 | chr3:18840945-18842829 FORWARD LENGTH=452;AT1G55110.1 | Symbols: AtIDD7, IDD7 | inde	0	0	0	0	0	0
AT2G25970.1	AT2G25970.1 | Symbols: | KH domain-containing protein | chr2:11071844-11075604 REVERSE LENGTH=632	208730000	140570000	0	4	5	4
AT5G19485.1	AT5G19485.1 | Symbols: | transferases;nucleotidyltransferases | chr5:6573907-6576352 REVERSE LENGTH=456	0	0	0	1	0	0
AT1G65560.1	AT1G65560.1 | Symbols: | Zinc-binding dehydrogenase family protein | chr1:24371608-24373673 REVERSE LENGTH=350	0	0	0	1	0	0
AT1G65440.1	AT1G65440.1 | Symbols: GTB1 | global transcription factor group B1 | chr1:24306945-24314327 REVERSE LENGTH=1647	0	0	0	7	4	2
AT2G34640.1	AT2G34640.1 | Symbols: PTAC12, HMR | plastid transcriptionally active 12 | chr2:14582061-14584345 REVERSE LENGTH=527	0	0	0	0	0	0
AT5G37020.1	AT5G37020.1 | Symbols: ARF8, ATARF8 | auxin response factor 8 | chr5:14630151-14634106 FORWARD LENGTH=811	0	0	0	0	0	0
AT3G50670.1	AT3G50670.1 | Symbols: U1-70K, U1SNRNP | U1 small nuclear ribonucleoprotein-70K | chr3:18826476-18829492 REVERSE LENGTH=427	217570000	128180000	0	9	2	2
AT5G16310.1	AT5G16310.1 | Symbols: UCH1 | Peptidase C12, ubiquitin carboxyl-terminal hydrolase 1 | chr5:5342579-5344153 REVERSE LENGTH=334	0	0	0	0	0	0
AT2G43710.2	AT2G43710.2 | Symbols: SSI2, FAB2 | Plant stearoyl-acyl-carrier-protein desaturase family protein | chr2:18120107-18122495 FORWARD LENGTH=401	0	0	0	0	0	0
AT1G68530.1	AT1G68530.1 | Symbols: CUT1, POP1, CER6, G2, KCS6 | 3-ketoacyl-CoA synthase 6 | chr1:25712881-25714733 REVERSE LENGTH=497	0	0	0	0	0	0
AT5G42820.2	AT5G42820.2 | Symbols: ATU2AF35B, U2AF35B | Zinc finger C-x8-C-x5-C-x3-H type family protein | chr5:17170445-17171296 REVERSE LENGTH=283	0	0	0	2	0	2
AT2G10940.1	AT2G10940.1 | Symbols: | Bifunctional inhibitor/lipid-transfer protein/seed storage 2S albumin superfamily protein | chr2:4311160-4312035 REVERSE LENGTH=291	0	0	0	1	0	0
AT5G60100.2	AT5G60100.2 | Symbols: PRR3 | pseudo-response regulator 3 | chr5:24198215-24200502 REVERSE LENGTH=522	620720000	893390000	150120000	13	11	2
AT1G04270.1	AT1G04270.1 | Symbols: RPS15 | cytosolic ribosomal protein S15 | chr1:1141852-1142960 REVERSE LENGTH=152	0	0	0	0	0	0
AT2G05830.1	AT2G05830.1 | Symbols: | NagB/RpiA/CoA transferase-like superfamily protein | chr2:2229759-2231839 FORWARD LENGTH=374	0	0	0	0	0	0
AT5G16510.1	AT5G16510.1 | Symbols: | Alpha-1,4-glucan-protein synthase family protein | chr5:5393296-5394342 FORWARD LENGTH=348	71569000	41196000	0	9	5	0
AT3G47650.1	AT3G47650.1 | Symbols: | DnaJ/Hsp40 cysteine-rich domain superfamily protein | chr3:17569576-17570262 FORWARD LENGTH=136	392370000	523670000	436400000	6	6	3
AT2G44050.1	AT2G44050.1 | Symbols: COS1 | 6,7-dimethyl-8-ribityllumazine synthase / DMRL synthase / lumazine synthase / riboflavin synthase | chr2:18224304-18225917 FORWARD LENGTH=227	26717000	0	0	3	1	0
AT4G38510.5	AT4G38510.5 | Symbols: | ATPase, V1 complex, subunit B protein | chr4:18011155-18014897 REVERSE LENGTH=494	32795000	0	0	2	2	0
AT1G67280.1	AT1G67280.1 | Symbols: | Glyoxalase/Bleomycin resistance protein/Dioxygenase superfamily protein | chr1:25188563-25190547 REVERSE LENGTH=350	36368000	0	0	3	0	0
AT3G28220.1	AT3G28220.1 | Symbols: | TRAF-like family protein | chr3:10524420-10526497 FORWARD LENGTH=370	40304000	0	107750000	3	1	3
AT5G60210.1	AT5G60210.1 | Symbols: RIP5 | ROP interactive partner 5 | chr5:24243529-24245889 REVERSE LENGTH=564	45764000	0	60939000	3	4	3
AT5G16400.1	AT5G16400.1 | Symbols: TRXF2, ATF2 | thioredoxin F2 | chr5:5363905-5365249 REVERSE LENGTH=185	117400000	0	0	2	1	0
AT2G43640.1	AT2G43640.1 | Symbols: | Signal recognition particle, SRP9/SRP14 subunit | chr2:18097614-18098619 REVERSE LENGTH=121	153090000	0	123470000	2	2	3
AT5G64250.2	AT5G64250.2 | Symbols: | Aldolase-type TIM barrel family protein | chr5:25697623-25698945 REVERSE LENGTH=333	0	0	0	6	0	0
AT1G56460.2	AT1G56460.2 | Symbols: | HIT zinc finger ;PAPA-1-like conserved region | chr1:21146765-21149468 FORWARD LENGTH=532	0	0	0	0	0	0
AT1G51450.1	AT1G51450.1 | Symbols: TRO | TRAUCO | chr1:19074399-19076220 FORWARD LENGTH=509	0	0	0	0	0	0
AT1G70180.2	AT1G70180.2 | Symbols: | Sterile alpha motif (SAM) domain-containing protein | chr1:26426768-26429097 FORWARD LENGTH=460	36423000	0	0	2	1	1
AT4G38495.1	AT4G38495.1 | Symbols: | CONTAINS InterPro DOMAIN/s: YL1 nuclear, C-terminal (InterPro:IPR013272); Has 279 Blast hits to 279 proteins in 147 species: Archae - 0; Bacteria - 0; Metazoa - 94; Fungi - 133; Plants - 35; Viruses - 0; Other Eukaryotes - 17 (sou	0	0	0	0	0	0
AT4G27910.1	AT4G27910.1 | Symbols: ATX4, SDG16 | SET domain protein 16 | chr4:13894694-13900256 FORWARD LENGTH=1027	0	0	0	0	0	0
AT4G30630.1	AT4G30630.1 | Symbols: | unknown protein; BEST Arabidopsis thaliana protein match is: unknown protein (TAIR:AT5G57910.1); Has 33 Blast hits to 33 proteins in 10 species: Archae - 0; Bacteria - 0; Metazoa - 0; Fungi - 0; Plants - 33; Viruses - 0; Other Euk	0	0	0	1	1	1
AT3G12380.2	AT3G12380.2 | Symbols: ARP5 | actin-related protein 5 | chr3:3938309-3941785 REVERSE LENGTH=730	0	0	0	0	0	0
AT2G47350.1	AT2G47350.1 | Symbols: | HIT zinc finger ;PAPA-1-like conserved region | chr2:19434588-19437045 FORWARD LENGTH=486	0	0	0	0	0	0
AT5G13950.3	AT5G13950.3 | Symbols: | unknown protein; FUNCTIONS IN: molecular_function unknown; INVOLVED IN: biological_process unknown; LOCATED IN: cellular_component unknown; EXPRESSED IN: 23 plant structures; EXPRESSED DURING: 13 growth stages; BEST Arabidopsis th	0	0	0	0	0	0
AT4G18400.1	AT4G18400.1 | Symbols: | unknown protein; FUNCTIONS IN: molecular_function unknown; INVOLVED IN: biological_process unknown; LOCATED IN: chloroplast; EXPRESSED IN: 22 plant structures; EXPRESSED DURING: 13 growth stages; Has 30201 Blast hits to 17322 prot	0	0	0	0	0	0
AT1G09060.3	AT1G09060.3 | Symbols: | Zinc finger, RING-type;Transcription factor jumonji/aspartyl beta-hydroxylase | chr1:2921235-2925254 REVERSE LENGTH=944	0	0	0	0	0	0
AT3G60370.1	AT3G60370.1 | Symbols: | FKBP-like peptidyl-prolyl cis-trans isomerase family protein | chr3:22315000-22316533 REVERSE LENGTH=242	30111000	0	0	3	1	1
AT1G58270.1	AT1G58270.1 | Symbols: ZW9 | TRAF-like family protein | chr1:21612394-21614089 REVERSE LENGTH=396	0	0	0	0	0	0
AT5G26280.1	AT5G26280.1 | Symbols: | TRAF-like family protein | chr5:9208724-9210403 FORWARD LENGTH=350	0	0	0	0	0	0
AT3G18035.1	AT3G18035.1 | Symbols: HON4 | winged-helix DNA-binding transcription factor family protein | chr3:6169384-6171558 REVERSE LENGTH=480	0	0	0	0	0	0
AT1G62660.1	AT1G62660.1 | Symbols: | Glycosyl hydrolases family 32 protein | chr1:23199949-23203515 FORWARD LENGTH=648	0	0	0	0	0	0
AT5G44020.1	AT5G44020.1 | Symbols: | HAD superfamily, subfamily IIIB acid phosphatase | chr5:17712433-17714046 FORWARD LENGTH=272	0	0	0	0	0	0
AT3G62330.1	AT3G62330.1 | Symbols: | Zinc knuckle (CCHC-type) family protein | chr3:23063329-23065419 REVERSE LENGTH=479	0	0	0	0	0	1
AT2G45640.1	AT2G45640.1 | Symbols: SAP18, ATSAP18 | SIN3 associated polypeptide P18 | chr2:18799881-18801323 REVERSE LENGTH=152	0	0	0	2	0	0
AT3G20370.1	AT3G20370.1 | Symbols: | TRAF-like family protein | chr3:7105481-7107079 FORWARD LENGTH=379	0	0	0	0	0	0
AT5G49510.1	AT5G49510.1 | Symbols: PFD3 | prefoldin 3 | chr5:20080729-20082456 FORWARD LENGTH=195	0	0	347130000	0	0	2
AT2G37170.1	AT2G37170.1 | Symbols: PIP2B, PIP2;2 | plasma membrane intrinsic protein 2 | chr2:15613624-15614791 REVERSE LENGTH=285	0	0	0	0	0	0
AT1G29990.1	AT1G29990.1 | Symbols: PFD6 | prefoldin 6 | chr1:10507666-10508821 FORWARD LENGTH=129	0	0	582200000	0	0	2
AT3G09260.1	AT3G09260.1 | Symbols: PYK10, PSR3.1, BGLU23, LEB | Glycosyl hydrolase superfamily protein | chr3:2840657-2843730 REVERSE LENGTH=524	0	0	0	0	0	0
AT3G16530.1	AT3G16530.1 | Symbols: | Legume lectin family protein | chr3:5624586-5625416 REVERSE LENGTH=276	0	0	0	0	0	0
AT4G39680.1	AT4G39680.1 | Symbols: | SAP domain-containing protein | chr4:18414604-18416938 REVERSE LENGTH=633	0	0	0	0	0	0
AT2G13540.1	AT2G13540.1 | Symbols: ENS, ABH1, CBP80, ATCBP80 | ARM repeat superfamily protein | chr2:5637053-5642813 FORWARD LENGTH=848	0	0	0	0	0	0
AT2G36870.1	AT2G36870.1 | Symbols: XTH32 | xyloglucan endotransglucosylase/hydrolase 32 | chr2:15472869-15474630 REVERSE LENGTH=299	0	0	0	0	0	0
AT3G13570.1	AT3G13570.1 | Symbols: SCL30A, At-SCL30A | SC35-like splicing factor 30A | chr3:4429564-4431602 REVERSE LENGTH=262	0	0	0	0	0	0
AT3G45830.1	AT3G45830.1 | Symbols: | unknown protein; FUNCTIONS IN: molecular_function unknown; INVOLVED IN: biological_process unknown; LOCATED IN: cellular_component unknown; EXPRESSED IN: 24 plant structures; EXPRESSED DURING: 15 growth stages; BEST Arabidopsis th	0	0	0	0	0	0
AT3G50370.1	AT3G50370.1 | Symbols: | unknown protein; FUNCTIONS IN: molecular_function unknown; INVOLVED IN: biological_process unknown; LOCATED IN: cellular_component unknown; EXPRESSED IN: 26 plant structures; EXPRESSED DURING: 15 growth stages; Has 27734 Blast hit	0	0	0	0	1	0
AT2G47980.1	AT2G47980.1 | Symbols: SCC3, ATSCC3 | sister-chromatid cohesion protein 3 | chr2:19631423-19636795 FORWARD LENGTH=1098	0	0	0	0	0	0
AT5G43330.1	AT5G43330.1 | Symbols: | Lactate/malate dehydrogenase family protein | chr5:17390552-17392449 FORWARD LENGTH=332	0	0	0	1	0	0
AT2G41220.1	AT2G41220.1 | Symbols: GLU2 | glutamate synthase 2 | chr2:17177934-17188388 FORWARD LENGTH=1629	0	0	0	0	0	0
AT1G66430.1	AT1G66430.1 | Symbols: | pfkB-like carbohydrate kinase family protein | chr1:24778400-24780393 FORWARD LENGTH=384	32370000	0	0	5	1	0
AT3G54900.1	AT3G54900.1 | Symbols: CXIP1, ATGRXCP | CAX interacting protein 1 | chr3:20341850-20342371 REVERSE LENGTH=173	0	0	0	1	0	0
AT1G29260.1	AT1G29260.1 | Symbols: PEX7, ATPEX7 | peroxin 7 | chr1:10224923-10225876 FORWARD LENGTH=317	65576000	0	0	5	2	1
AT2G31060.3	AT2G31060.3 | Symbols: | elongation factor family protein | chr2:13213496-13218544 REVERSE LENGTH=671	0	0	0	0	0	0
AT3G53990.1	AT3G53990.1 | Symbols: | Adenine nucleotide alpha hydrolases-like superfamily protein | chr3:19989658-19991019 REVERSE LENGTH=160	50923000	0	0	2	1	0
AT4G39800.1	AT4G39800.1 | Symbols: MI-1-P SYNTHASE, MIPS1, ATMIPS1, ATIPS1 | myo-inositol-1-phosphate synthase 1 | chr4:18469659-18471893 REVERSE LENGTH=511	0	0	0	0	0	0
AT5G18400.2	AT5G18400.2 | Symbols: | Cytokine-induced anti-apoptosis inhibitor 1, Fe-S biogenesis | chr5:6092955-6094876 REVERSE LENGTH=272	0	0	0	1	1	0
AT1G56360.1	AT1G56360.1 | Symbols: PAP6, ATPAP6 | purple acid phosphatase 6 | chr1:21098603-21100842 REVERSE LENGTH=466	0	0	0	0	3	8
AT3G06610.1	AT3G06610.1 | Symbols: | DNA-binding enhancer protein-related | chr3:2060837-2061845 FORWARD LENGTH=115	0	0	0	1	0	0
AT5G39740.1	AT5G39740.1 | Symbols: OLI7, RPL5B | ribosomal protein L5 B | chr5:15903365-15905185 FORWARD LENGTH=301	0	0	0	0	0	0
AT4G24580.1	AT4G24580.1 | Symbols: REN1 | Rho GTPase activation protein (RhoGAP) with PH domain | chr4:12687879-12694248 REVERSE LENGTH=933	0	0	0	4	2	3
AT5G53440.1	AT5G53440.1 | Symbols: | unknown protein; FUNCTIONS IN: molecular_function unknown; INVOLVED IN: biological_process unknown; LOCATED IN: cytosol; EXPRESSED IN: 25 plant structures; EXPRESSED DURING: 15 growth stages; Has 1807 Blast hits to 1807 proteins i	0	0	0	3	7	3
AT1G64510.1	AT1G64510.1 | Symbols: | Translation elongation factor EF1B/ribosomal protein S6 family protein | chr1:23954993-23956205 REVERSE LENGTH=207	105840000	0	0	4	1	1
AT5G14030.1	AT5G14030.1 | Symbols: | translocon-associated protein beta (TRAPB) family protein | chr5:4526878-4528253 FORWARD LENGTH=195	0	0	0	0	1	0
AT1G29220.2	AT1G29220.2 | Symbols: | transcriptional regulator family protein | chr1:10210678-10212571 REVERSE LENGTH=363	0	0	136060000	0	2	1
AT4G03120.1	AT4G03120.1 | Symbols: | C2H2 and C2HC zinc fingers superfamily protein | chr4:1385747-1387331 FORWARD LENGTH=207	0	0	0	1	1	1
AT1G35780.1	AT1G35780.1 | Symbols: | unknown protein; BEST Arabidopsis thaliana protein match is: unknown protein (TAIR:AT1G78150.2); Has 145 Blast hits to 144 proteins in 16 species: Archae - 0; Bacteria - 0; Metazoa - 0; Fungi - 0; Plants - 145; Viruses - 0; Other	0	0	0	3	2	1
AT4G26630.1	AT4G26630.1 | Symbols: | DEK domain-containing chromatin associated protein | chr4:13430873-13434877 REVERSE LENGTH=763	0	0	0	2	2	1
AT3G57300.2	AT3G57300.2 | Symbols: INO80 | INO80 ortholog | chr3:21199612-21207635 FORWARD LENGTH=1540	0	0	0	0	0	0
AT5G06680.1	AT5G06680.1 | Symbols: SPC98, ATGCP3, ATSPC98, GCP3 | spindle pole body component 98 | chr5:2056741-2059369 FORWARD LENGTH=838	0	0	0	0	0	0
AT1G48760.1	AT1G48760.1 | Symbols: delta-ADR | delta-adaptin | chr1:18036652-18039261 REVERSE LENGTH=869	0	0	0	0	0	1
AT1G33590.1	AT1G33590.1 | Symbols: | Leucine-rich repeat (LRR) family protein | chr1:12177788-12179221 FORWARD LENGTH=477	0	0	0	0	0	0
AT1G10290.1	AT1G10290.1 | Symbols: ADL6, DRP2A | dynamin-like protein 6 | chr1:3370774-3377120 FORWARD LENGTH=914	0	0	0	0	0	0
AT3G60740.1	AT3G60740.1 | Symbols: TTN1, EMB133, TFC D, CHO | ARM repeat superfamily protein | chr3:22447385-22453325 REVERSE LENGTH=1254	0	0	0	0	0	0
AT3G56640.1	AT3G56640.1 | Symbols: SEC15A | exocyst complex component sec15A | chr3:20981964-20984336 FORWARD LENGTH=790	0	0	0	0	0	0
AT5G45510.1	AT5G45510.1 | Symbols: | Leucine-rich repeat (LRR) family protein | chr5:18444798-18449071 FORWARD LENGTH=1222	0	0	0	0	0	0
AT5G12210.1	AT5G12210.1 | Symbols: AtRGTB1, RGTB1 | RAB geranylgeranyl transferase beta subunit 1 | chr5:3947254-3949595 FORWARD LENGTH=321	0	0	0	0	0	0
AT2G30260.1	AT2G30260.1 | Symbols: U2B | U2 small nuclear ribonucleoprotein B | chr2:12905557-12907434 REVERSE LENGTH=232	0	0	0	0	0	0
AT3G04760.1	AT3G04760.1 | Symbols: | Pentatricopeptide repeat (PPR-like) superfamily protein | chr3:1303884-1305692 REVERSE LENGTH=602	0	0	0	0	0	0
AT2G22780.1	AT2G22780.1 | Symbols: PMDH1 | peroxisomal NAD-malate dehydrogenase 1 | chr2:9689995-9691923 REVERSE LENGTH=354	0	0	0	1	1	1
AT1G06570.1	AT1G06570.1 | Symbols: PDS1, HPD | phytoene desaturation 1 | chr1:2012015-2013543 REVERSE LENGTH=473	0	0	0	0	0	0
AT3G16940.1	AT3G16940.1 | Symbols: | calmodulin binding;transcription regulators | chr3:5781959-5785985 FORWARD LENGTH=845	0	0	0	0	0	0
AT1G79350.1	AT1G79350.1 | Symbols: EMB1135 | RING/FYVE/PHD zinc finger superfamily protein | chr1:29844829-29853215 REVERSE LENGTH=1295	0	0	0	0	0	0
AT5G58030.1	AT5G58030.1 | Symbols: | Transport protein particle (TRAPP) component | chr5:23487021-23488483 REVERSE LENGTH=195	0	0	0	0	0	0
AT1G22940.1	AT1G22940.1 | Symbols: TH1, TH-1, THIE | thiamin biosynthesis protein, putative | chr1:8122384-8124908 FORWARD LENGTH=522	0	0	0	0	0	0
AT1G73460.1	AT1G73460.1 | Symbols: | Protein kinase superfamily protein | chr1:27620122-27624899 FORWARD LENGTH=1169;AT1G73450.1 | Symbols: | Protein kinase superfamily protein | chr1:27613856-27618635 FORWARD LENGTH=1152	0	0	0	0	0	0
AT1G21700.1	AT1G21700.1 | Symbols: ATSWI3C, CHB4, SWI3C | SWITCH/sucrose nonfermenting 3C | chr1:7620156-7623978 REVERSE LENGTH=807	0	0	0	1	0	0
AT3G51000.1	AT3G51000.1 | Symbols: | alpha/beta-Hydrolases superfamily protein | chr3:18945258-18946499 REVERSE LENGTH=323	0	0	0	2	0	0
AT5G22770.1	AT5G22770.1 | Symbols: alpha-ADR | alpha-adaptin | chr5:7579844-7588026 REVERSE LENGTH=1012	0	0	0	0	0	0
AT1G13980.1	AT1G13980.1 | Symbols: GN, VAN7, EMB30 | sec7 domain-containing protein | chr1:4789587-4794397 FORWARD LENGTH=1451	0	0	0	0	0	0
AT1G62830.1	AT1G62830.1 | Symbols: LDL1, SWP1, ATSWP1, ATLSD1, LSD1 | LSD1-like 1 | chr1:23264638-23267172 REVERSE LENGTH=844	0	0	0	0	0	0
AT1G63940.2	AT1G63940.2 | Symbols: MDAR6 | monodehydroascorbate reductase 6 | chr1:23730095-23733534 FORWARD LENGTH=493	0	0	0	1	0	0
AT1G09770.1	AT1G09770.1 | Symbols: ATCDC5, CDC5, ATMYBCDC5 | cell division cycle 5 | chr1:3162002-3165122 FORWARD LENGTH=844	0	0	0	5	4	0
AT1G41830.1	AT1G41830.1 | Symbols: SKS6 | SKU5-similar 6 | chr1:15603892-15607802 REVERSE LENGTH=542	0	0	0	0	0	0
AT3G15590.1	AT3G15590.1 | Symbols: | Tetratricopeptide repeat (TPR)-like superfamily protein | chr3:5275568-5277658 REVERSE LENGTH=610	0	0	0	0	0	0
AT1G50030.1	AT1G50030.1 | Symbols: TOR | target of rapamycin | chr1:18522626-18539619 REVERSE LENGTH=2481	0	0	0	0	0	0
AT5G24770.1	AT5G24770.1 | Symbols: VSP2, ATVSP2 | vegetative storage protein 2 | chr5:8500713-8501844 REVERSE LENGTH=265	0	0	0	0	0	0
AT3G57150.1	AT3G57150.1 | Symbols: NAP57, AtNAP57, CBF5, AtCBF5 | homologue of NAP57 | chr3:21154255-21155952 REVERSE LENGTH=565	0	0	0	0	0	0
AT1G14830.1	AT1G14830.1 | Symbols: ADL1C, ADL5, DRP1C, DL1C | DYNAMIN-like 1C | chr1:5107699-5111470 REVERSE LENGTH=614	0	0	0	0	0	0
AT4G15900.1	AT4G15900.1 | Symbols: PRL1 | pleiotropic regulatory locus 1 | chr4:9023775-9027443 FORWARD LENGTH=486	0	0	0	2	0	0
ATCG00130.1	ATCG00130.1 | Symbols: ATPF | ATPase, F0 complex, subunit B/B, bacterial/chloroplast | chrC:11529-12798 REVERSE LENGTH=184	0	0	0	0	0	0
AT5G35210.1	AT5G35210.1 | Symbols: | metalloendopeptidases;zinc ion binding;DNA binding | chr5:13474499-13482238 REVERSE LENGTH=1706	0	0	0	0	0	0
AT5G25780.1	AT5G25780.1 | Symbols: EIF3B-2, EIF3B, ATEIF3B-2 | eukaryotic translation initiation factor 3B-2 | chr5:8973420-8976758 REVERSE LENGTH=714	0	0	0	1	0	0
AT5G23110.1	AT5G23110.1 | Symbols: | Zinc finger, C3HC4 type (RING finger) family protein | chr5:7758307-7775509 FORWARD LENGTH=4706	0	0	0	0	0	0
AT3G59020.2	AT3G59020.2 | Symbols: | ARM repeat superfamily protein | chr3:21810973-21817418 REVERSE LENGTH=1030	0	0	0	0	0	0
AT1G59610.1	AT1G59610.1 | Symbols: ADL3, CF1, DRP2B, DL3 | dynamin-like 3 | chr1:21893413-21900780 FORWARD LENGTH=920	0	0	0	0	0	0
AT5G42080.1	AT5G42080.1 | Symbols: ADL1, ADL1A, AG68, DRP1A, RSW9, DL1 | dynamin-like protein | chr5:16820661-16824536 REVERSE LENGTH=610	0	0	0	0	0	0
AT4G32285.1	AT4G32285.1 | Symbols: | ENTH/ANTH/VHS superfamily protein | chr4:15586003-15587910 FORWARD LENGTH=635	0	0	0	0	0	0
AT5G34850.1	AT5G34850.1 | Symbols: ATPAP26, PAP26 | purple acid phosphatase 26 | chr5:13108475-13111217 REVERSE LENGTH=475	0	0	0	0	1	0
AT3G51890.1	AT3G51890.1 | Symbols: | Clathrin light chain protein | chr3:19249686-19250890 REVERSE LENGTH=258	0	0	0	0	0	0
AT5G13270.1	AT5G13270.1 | Symbols: RARE1 | Pentatricopeptide repeat (PPR) superfamily protein | chr5:4246954-4249212 REVERSE LENGTH=752	0	0	0	0	0	0
AT1G18610.1	AT1G18610.1 | Symbols: | Galactose oxidase/kelch repeat superfamily protein | chr1:6405779-6408831 FORWARD LENGTH=556	0	0	0	0	0	0
AT5G62390.1	AT5G62390.1 | Symbols: ATBAG7, BAG7 | BCL-2-associated athanogene 7 | chr5:25052377-25054170 REVERSE LENGTH=446	0	0	0	0	0	0
AT4G37200.1	AT4G37200.1 | Symbols: HCF164 | Thioredoxin superfamily protein | chr4:17509836-17511230 REVERSE LENGTH=261	0	0	0	1	0	0
AT2G25060.1	AT2G25060.1 | Symbols: ENODL14, AtENODL14 | early nodulin-like protein 14 | chr2:10662308-10662930 FORWARD LENGTH=182	0	0	0	2	2	1
AT4G26110.1	AT4G26110.1 | Symbols: NAP1;1, ATNAP1;1 | nucleosome assembly protein1;1 | chr4:13232712-13235502 FORWARD LENGTH=372	52890000	0	0	4	1	0
AT1G66850.1	AT1G66850.1 | Symbols: | Bifunctional inhibitor/lipid-transfer protein/seed storage 2S albumin superfamily protein | chr1:24936985-24937293 FORWARD LENGTH=102	61872000	0	123610000	2	3	3
AT5G42950.1	AT5G42950.1 | Symbols: | GYF domain-containing protein | chr5:17224436-17231044 FORWARD LENGTH=1714	0	0	0	4	5	3
AT1G32050.1	AT1G32050.1 | Symbols: | SCAMP family protein | chr1:11528616-11530974 FORWARD LENGTH=264	0	0	67915000	1	2	2
AT1G31280.1	AT1G31280.1 | Symbols: AGO2 | Argonaute family protein | chr1:11181777-11185112 FORWARD LENGTH=1014	0	0	0	0	2	1
AT1G79830.4	AT1G79830.4 | Symbols: GC5 | golgin candidate 5 | chr1:30028110-30033508 REVERSE LENGTH=976	123340000	0	0	5	3	0
AT4G20260.4	AT4G20260.4 | Symbols: ATPCAP1, PCAP1 | plasma-membrane associated cation-binding protein 1 | chr4:10941593-10943227 FORWARD LENGTH=226	0	0	0	2	2	0
AT3G53180.1	AT3G53180.1 | Symbols: | glutamate-ammonia ligases;catalytics;glutamate-ammonia ligases | chr3:19707068-19711188 FORWARD LENGTH=852	86544000	0	0	5	1	1
AT5G16470.1	AT5G16470.1 | Symbols: | zinc finger (C2H2 type) family protein | chr5:5379516-5379830 FORWARD LENGTH=104	188800000	0	401840000	2	1	2
AT5G48480.1	AT5G48480.1 | Symbols: | Lactoylglutathione lyase / glyoxalase I family protein | chr5:19644814-19645658 FORWARD LENGTH=166	0	0	0	1	0	1
AT1G21500.1	AT1G21500.1 | Symbols: | unknown protein; Has 29 Blast hits to 29 proteins in 12 species: Archae - 0; Bacteria - 0; Metazoa - 0; Fungi - 2; Plants - 27; Viruses - 0; Other Eukaryotes - 0 (source: NCBI BLink). | chr1:7530047-7530954 REVERSE LENGTH=126	0	0	3472700000	2	2	2
AT1G15270.1	AT1G15270.1 | Symbols: | Translation machinery associated TMA7 | chr1:5250833-5252020 REVERSE LENGTH=64	0	0	0	2	3	2
AT1G78380.1	AT1G78380.1 | Symbols: ATGSTU19, GST8, GSTU19 | glutathione S-transferase TAU 19 | chr1:29486659-29487819 REVERSE LENGTH=219	47441000	29666000	0	4	3	0
AT1G62820.1	AT1G62820.1 | Symbols: | Calcium-binding EF-hand family protein | chr1:23263822-23264268 REVERSE LENGTH=148	0	29677000	0	1	2	0
AT3G14172.1	AT3G14172.1 | Symbols: | FUNCTIONS IN: molecular_function unknown; INVOLVED IN: biological_process unknown; LOCATED IN: cellular_component unknown; BEST Arabidopsis thaliana protein match is: COP1-interacting protein-related (TAIR:AT1G72410.1); Has 30201	0	30964000	29798000	4	5	2
AT1G61010.1	AT1G61010.1 | Symbols: CPSF73-I | cleavage and polyadenylation specificity factor 73-I | chr1:22474954-22477660 REVERSE LENGTH=693	24209000	36217000	0	3	3	1
AT1G04980.1	AT1G04980.1 | Symbols: ATPDIL2-2, ATPDI10, PDI10, PDIL2-2 | PDI-like 2-2 | chr1:1413869-1416120 REVERSE LENGTH=447	0	36818000	47147000	0	2	3
AT5G09390.1	AT5G09390.1 | Symbols: | CD2-binding protein-related | chr5:2913591-2915803 FORWARD LENGTH=351	43116000	37971000	0	4	4	1
AT1G12270.1	AT1G12270.1 | Symbols: Hop1 | stress-inducible protein, putative | chr1:4172105-4174575 FORWARD LENGTH=572	42416000	40762000	52118000	5	7	3
AT1G32200.1	AT1G32200.1 | Symbols: ATS1, ACT1 | phospholipid/glycerol acyltransferase family protein | chr1:11602223-11605001 REVERSE LENGTH=459	71594000	44839000	0	3	1	1
AT1G56560.1	AT1G56560.1 | Symbols: | Plant neutral invertase family protein | chr1:21192593-21194948 FORWARD LENGTH=616	41261000	52296000	52871000	5	3	2
AT3G55430.1	AT3G55430.1 | Symbols: | O-Glycosyl hydrolases family 17 protein | chr3:20549806-20552004 REVERSE LENGTH=449	19168000	52388000	0	3	4	3
AT1G15415.1	AT1G15415.1 | Symbols: | The protein encoded by this gene was identified as a part of pollen proteome by mass spec analysis. It has weak homology to LEA (late embryo abundant) proteins. Encodes protein phosphatase 2A (PP2A) Bgamma subunit. Targeted to	63442000	54123000	0	3	3	2
AT3G53890.1	AT3G53890.1 | Symbols: | Ribosomal protein S21e | chr3:19955582-19956049 REVERSE LENGTH=82	0	54769000	0	1	2	2
AT4G15545.1	AT4G15545.1 | Symbols: | unknown protein; BEST Arabidopsis thaliana protein match is: unknown protein (TAIR:AT1G16520.1); Has 30201 Blast hits to 17322 proteins in 780 species: Archae - 12; Bacteria - 1396; Metazoa - 17338; Fungi - 3422; Plants - 5037; Vi	0	56988000	0	1	3	0
AT2G22795.1	AT2G22795.1 | Symbols: | unknown protein; BEST Arabidopsis thaliana protein match is: unknown protein (TAIR:AT4G37820.1); Has 799854 Blast hits to 188815 proteins in 4452 species: Archae - 4529; Bacteria - 144236; Metazoa - 287749; Fungi - 87083; Plants -	32269000	57134000	0	5	5	0
AT2G27880.1	AT2G27880.1 | Symbols: AGO5 | Argonaute family protein | chr2:11871488-11876712 FORWARD LENGTH=997	38573000	62332000	94602000	3	6	4
AT5G13850.1	AT5G13850.1 | Symbols: NACA3 | nascent polypeptide-associated complex subunit alpha-like protein 3 | chr5:4471361-4472676 FORWARD LENGTH=204	0	64519000	0	0	2	2
AT2G37080.1	AT2G37080.1 | Symbols: RIP3 | ROP interactive partner 3 | chr2:15581565-15584057 REVERSE LENGTH=583	0	65568000	80069000	2	3	2
AT1G28306.1	AT1G28306.1 | Symbols: | Plant self-incompatibility protein S1 family | chr1:9907202-9907615 REVERSE LENGTH=137	0	65941000	110870000	1	3	2
AT5G40420.1	AT5G40420.1 | Symbols: OLEO2, OLE2 | oleosin 2 | chr5:16173622-16174740 REVERSE LENGTH=199	9265700000	78919000	0	19	4	0
AT4G38220.2	AT4G38220.2 | Symbols: | Peptidase M20/M25/M40 family protein | chr4:17925251-17926919 FORWARD LENGTH=433	0	79615000	88747000	3	4	3
AT2G43610.1	AT2G43610.1 | Symbols: | Chitinase family protein | chr2:18088058-18089184 REVERSE LENGTH=281	0	83196000	132960000	2	2	3
AT2G25670.1	AT2G25670.1 | Symbols: | BEST Arabidopsis thaliana protein match is: copper ion binding (TAIR:AT4G32610.1); Has 43784 Blast hits to 26928 proteins in 1799 species: Archae - 86; Bacteria - 6347; Metazoa - 15971; Fungi - 5398; Plants - 1931; Viruses - 259;	0	86908000	174550000	2	3	6
AT1G13190.1	AT1G13190.1 | Symbols: | RNA-binding (RRM/RBD/RNP motifs) family protein | chr1:4499633-4501354 FORWARD LENGTH=573	0	86969000	111370000	2	4	4
AT2G02740.1	AT2G02740.1 | Symbols: ATWHY3, PTAC11, WHY3 | ssDNA-binding transcriptional regulator | chr2:769389-770993 FORWARD LENGTH=268	110390000	88440000	93748000	6	3	2
AT4G31340.1	AT4G31340.1 | Symbols: | myosin heavy chain-related | chr4:15205662-15208950 FORWARD LENGTH=437	84950000	90059000	0	4	3	1
AT1G30480.1	AT1G30480.1 | Symbols: DRT111 | D111/G-patch domain-containing protein | chr1:10790315-10792423 FORWARD LENGTH=387	0	99127000	155900000	2	5	4
AT2G35370.1	AT2G35370.1 | Symbols: GDCH | glycine decarboxylase complex H | chr2:14891239-14892050 FORWARD LENGTH=165	47056000	99361000	0	2	2	2
AT4G36600.1	AT4G36600.1 | Symbols: | Late embryogenesis abundant (LEA) protein | chr4:17263666-17264968 FORWARD LENGTH=353	51783000	99418000	128700000	4	3	2
AT1G12910.1	AT1G12910.1 | Symbols: ATAN11, LWD1 | Transducin/WD40 repeat-like superfamily protein | chr1:4395114-4396154 REVERSE LENGTH=346	139430000	104800000	0	6	6	0
AT5G65690.1	AT5G65690.1 | Symbols: PCK2, PEPCK | phosphoenolpyruvate carboxykinase 2 | chr5:26266477-26269486 FORWARD LENGTH=670	0	105080000	0	6	5	4
AT4G11240.1	AT4G11240.1 | Symbols: TOPP7 | Calcineurin-like metallo-phosphoesterase superfamily protein | chr4:6847333-6849032 FORWARD LENGTH=322	32452000	105360000	116000000	3	3	2
AT5G14540.1	AT5G14540.1 | Symbols: | Protein of unknown function (DUF1421) | chr5:4687333-4689624 REVERSE LENGTH=547	93776000	108210000	0	3	4	1
AT2G18230.1	AT2G18230.1 | Symbols: AtPPa2, PPa2 | pyrophosphorylase 2 | chr2:7932139-7933560 REVERSE LENGTH=218	146350000	110110000	92940000	3	3	2
AT2G19480.1	AT2G19480.1 | Symbols: NFA02, NFA2, NAP1;2 | nucleosome assembly protein 1;2 | chr2:8438601-8441040 FORWARD LENGTH=379	150690000	111270000	0	5	2	1
AT5G47910.1	AT5G47910.1 | Symbols: RBOHD, ATRBOHD | respiratory burst oxidase homologue D | chr5:19397585-19401768 FORWARD LENGTH=921	87950000	113800000	0	4	2	1
AT4G14890.1	AT4G14890.1 | Symbols: FdC2 | 2Fe-2S ferredoxin-like superfamily protein | chr4:8520887-8521351 FORWARD LENGTH=154	179470000	115510000	0	2	2	1
AT1G13020.1	AT1G13020.1 | Symbols: EIF4B2 | eukaryotic initiation factor 4B2 | chr1:4440927-4443520 REVERSE LENGTH=549	0	120170000	0	2	2	3
AT3G15360.1	AT3G15360.1 | Symbols: ATHM4, TRX-M4, ATM4 | thioredoxin M-type 4 | chr3:5188448-5189457 FORWARD LENGTH=193	82710000	121400000	160120000	5	5	4
AT4G24680.1	AT4G24680.1 | Symbols: MOS1 | modifier of snc1 | chr4:12733425-12739737 FORWARD LENGTH=1427	0	138160000	138610000	1	2	6
AT1G13690.1	AT1G13690.1 | Symbols: ATE1 | ATPase E1 | chr1:4693380-4694179 FORWARD LENGTH=177	311100000	138870000	0	2	2	1
AT3G53030.1	AT3G53030.1 | Symbols: SRPK4 | ser/arg-rich protein kinase 4 | chr3:19662412-19664362 FORWARD LENGTH=529	423950000	139860000	0	7	4	3
AT1G20450.1	AT1G20450.1 | Symbols: LTI29, LTI45, ERD10 | Dehydrin family protein | chr1:7088235-7089107 REVERSE LENGTH=260	140540000	141880000	223660000	5	4	3
AT4G13850.1	AT4G13850.1 | Symbols: ATGRP2, GR-RBP2, GRP2 | glycine-rich RNA-binding protein 2 | chr4:8021314-8022065 FORWARD LENGTH=158	130500000	142340000	214890000	3	3	4
AT5G17900.1	AT5G17900.1 | Symbols: | microfibrillar-associated protein-related | chr5:5925144-5926690 FORWARD LENGTH=435	83524000	145770000	341370000	4	9	6
AT1G20440.1	AT1G20440.1 | Symbols: COR47, RD17, AtCOR47 | cold-regulated 47 | chr1:7084722-7085664 REVERSE LENGTH=265	119970000	153220000	169090000	3	5	4
AT2G18340.1	AT2G18340.1 | Symbols: | late embryogenesis abundant domain-containing protein / LEA domain-containing protein | chr2:7969400-7971025 FORWARD LENGTH=456	0	157370000	376320000	3	4	6
AT1G56340.1	AT1G56340.1 | Symbols: CRT1, CRT1a, AtCRT1a | calreticulin 1a | chr1:21090059-21092630 REVERSE LENGTH=425	138710000	159340000	191190000	8	5	2
AT2G04280.1	AT2G04280.1 | Symbols: | unknown protein; FUNCTIONS IN: molecular_function unknown; INVOLVED IN: biological_process unknown; EXPRESSED IN: 24 plant structures; EXPRESSED DURING: 13 growth stages; BEST Arabidopsis thaliana protein match is: unknown protein	97641000	179110000	0	3	3	2
AT4G27500.1	AT4G27500.1 | Symbols: PPI1 | proton pump interactor 1 | chr4:13743614-13745900 FORWARD LENGTH=612	142340000	184630000	171010000	11	9	2
AT4G23670.1	AT4G23670.1 | Symbols: | Polyketide cyclase/dehydrase and lipid transport superfamily protein | chr4:12332846-12333656 REVERSE LENGTH=151	77798000	186050000	354280000	2	2	3
AT3G18790.1	AT3G18790.1 | Symbols: | FUNCTIONS IN: molecular_function unknown; INVOLVED IN: biological_process unknown; LOCATED IN: chloroplast; EXPRESSED IN: 22 plant structures; EXPRESSED DURING: 13 growth stages; CONTAINS InterPro DOMAIN/s: Isy1-like splicing (Int	107210000	198530000	126270000	6	2	2
AT5G16780.1	AT5G16780.1 | Symbols: DOT2, MDF | SART-1 family | chr5:5517784-5521566 REVERSE LENGTH=820	96210000	200080000	329240000	6	7	8
AT1G55090.1	AT1G55090.1 | Symbols: | carbon-nitrogen hydrolase family protein | chr1:20554857-20558188 FORWARD LENGTH=725	392450000	201490000	0	7	4	1
AT3G55760.1	AT3G55760.1 | Symbols: | unknown protein; LOCATED IN: chloroplast stroma, chloroplast; EXPRESSED IN: 16 plant structures; EXPRESSED DURING: 10 growth stages; BEST Arabidopsis thaliana protein match is: unknown protein (TAIR:AT1G42430.2); Has 176 Blast hit	181650000	214280000	273390000	6	8	7
AT4G16830.1	AT4G16830.1 | Symbols: | Hyaluronan / mRNA binding family | chr4:9470621-9472308 FORWARD LENGTH=355	98701000	224340000	416600000	5	5	5
AT4G31580.1	AT4G31580.1 | Symbols: SRZ-22, SRZ22, RSZP22, RSZ22, At-RSZ22 | serine/arginine-rich 22 | chr4:15306983-15308064 FORWARD LENGTH=200	198270000	228500000	0	3	3	3
AT3G62460.1	AT3G62460.1 | Symbols: | Putative endonuclease or glycosyl hydrolase | chr3:23104885-23105579 REVERSE LENGTH=200	178600000	246050000	373130000	2	3	3
AT1G10590.3	AT1G10590.3 | Symbols: | Nucleic acid-binding, OB-fold-like protein | chr1:3502324-3503033 REVERSE LENGTH=153	0	255390000	0	1	2	1
AT5G37600.1	AT5G37600.1 | Symbols: ATGSR1, GLN1;1, GSR 1, ATGLN1;1 | glutamine synthase clone R1 | chr5:14933574-14935656 REVERSE LENGTH=356;AT5G16570.1 | Symbols: GLN1;4 | glutamine synthetase 1;4 | chr5:5421898-5424523 REVERSE LENGTH=356	222480000	256610000	155700000	5	8	3
AT5G55660.1	AT5G55660.1 | Symbols: | DEK domain-containing chromatin associated protein | chr5:22539375-22543142 FORWARD LENGTH=778	0	259940000	0	2	3	3
AT2G04690.1	AT2G04690.1 | Symbols: | Pyridoxamine 5-phosphate oxidase family protein | chr2:1644628-1646179 FORWARD LENGTH=210	0	284720000	230350000	1	4	3
CON__ENSEMBL:ENSBTAP00000024462		0	303950000	459670000	1	3	2
AT5G16730.1	AT5G16730.1 | Symbols: | Plant protein of unknown function (DUF827) | chr5:5497890-5500775 FORWARD LENGTH=853	256500000	306290000	254690000	13	14	11
AT1G13930.1	AT1G13930.1 | Symbols: | Involved in response to salt stress. Knockout mutants are hypersensitive to salt stress. | chr1:4761091-4761558 FORWARD LENGTH=155	160570000	307730000	381340000	3	2	2
AT5G54740.1	AT5G54740.1 | Symbols: SESA5 | seed storage albumin 5 | chr5:22238640-22239137 REVERSE LENGTH=165	652460000	308080000	0	3	5	0
AT4G15802.1	AT4G15802.1 | Symbols: HSBP, AtHSBP | heat shock factor binding protein | chr4:8986864-8988339 REVERSE LENGTH=86	230300000	309580000	139160000	4	2	3
AT3G56240.1	AT3G56240.1 | Symbols: CCH | copper chaperone | chr3:20863460-20864402 REVERSE LENGTH=121	118130000	332880000	643620000	2	3	4
AT5G58040.1	AT5G58040.1 | Symbols: ATFIP1[V], FIPS5, ATFIPS5, FIP1[V] | homolog of yeast FIP1 [V] | chr5:23488865-23494000 FORWARD LENGTH=1196	192050000	358920000	627310000	8	13	14
CON__A2I7N0		263320000	376030000	568990000	6	4	4
AT5G48580.1	AT5G48580.1 | Symbols: FKBP15-2 | FK506- and rapamycin-binding protein 15 kD-2 | chr5:19696156-19697304 REVERSE LENGTH=163	0	405700000	506560000	3	4	3
CON__P02676		253940000	429200000	658290000	4	4	4
AT5G51720.1	AT5G51720.1 | Symbols: | 2 iron, 2 sulfur cluster binding | chr5:21009645-21010227 FORWARD LENGTH=108	301830000	505730000	0	4	6	1
AT3G47070.1	AT3G47070.1 | Symbols: | LOCATED IN: thylakoid, chloroplast thylakoid membrane, chloroplast, chloroplast envelope; EXPRESSED IN: 22 plant structures; EXPRESSED DURING: 13 growth stages; CONTAINS InterPro DOMAIN/s: Thylakoid soluble phosphoprotein TSP9 (In	467250000	535820000	782580000	6	3	4
AT5G60160.1	AT5G60160.1 | Symbols: | Zn-dependent exopeptidases superfamily protein | chr5:24223887-24226783 REVERSE LENGTH=477	284980000	542970000	268990000	13	9	7
CON__ENSEMBL:ENSBTAP00000014147		665190000	757170000	1132600000	3	2	3
AT3G05900.1	AT3G05900.1 | Symbols: | neurofilament protein-related | chr3:1761408-1763854 REVERSE LENGTH=673	804860000	783960000	976650000	40	33	42
AT1G28400.1	AT1G28400.1 | Symbols: | unknown protein; FUNCTIONS IN: molecular_function unknown; INVOLVED IN: biological_process unknown; LOCATED IN: endomembrane system; EXPRESSED IN: 22 plant structures; EXPRESSED DURING: 13 growth stages; BEST Arabidopsis thaliana	394720000	790360000	892580000	3	4	3
AT2G01970.1	AT2G01970.1 | Symbols: | Endomembrane protein 70 protein family | chr2:452197-454819 REVERSE LENGTH=592;AT1G14670.1 | Symbols: | Endomembrane protein 70 protein family | chr1:5037669-5040199 FORWARD LENGTH=592	631620000	1429600000	1098500000	5	9	6
AT4G27595.1	AT4G27595.1 | Symbols: | Plant protein of unknown function (DUF827) | chr4:13772819-13777128 REVERSE LENGTH=1221	0	0	0	0	0	0
AT5G53000.1	AT5G53000.1 | Symbols: TAP46 | 2A phosphatase associated protein of 46 kD | chr5:21485654-21487869 REVERSE LENGTH=405	0	0	0	0	0	0
AT3G04910.1	AT3G04910.1 | Symbols: WNK1, ZIK4, ATWNK1 | with no lysine (K) kinase 1 | chr3:1355084-1358057 FORWARD LENGTH=700	0	0	0	3	0	0
AT3G05680.2	AT3G05680.2 | Symbols: EMB2016 | embryo defective 2016 | chr3:1660802-1672015 REVERSE LENGTH=2152	0	0	0	0	0	0
AT2G05250.1	AT2G05250.1 | Symbols: | DNAJ heat shock N-terminal domain-containing protein | chr2:1913645-1915765 REVERSE LENGTH=706;AT2G05230.1 | Symbols: | DNAJ heat shock N-terminal domain-containing protein | chr2:1899818-1901938 REVERSE LENGTH=706	0	0	0	0	0	0
AT1G09100.1	AT1G09100.1 | Symbols: RPT5B | 26S proteasome AAA-ATPase subunit RPT5B | chr1:2936675-2939258 REVERSE LENGTH=423	0	0	0	0	0	0
AT3G33530.3	AT3G33530.3 | Symbols: | Transducin family protein / WD-40 repeat family protein | chr3:14085354-14093449 FORWARD LENGTH=1376	0	0	0	0	0	0
AT5G09510.1	AT5G09510.1 | Symbols: | Ribosomal protein S19 family protein | chr5:2955698-2956554 REVERSE LENGTH=152	0	0	0	0	0	0
AT5G64070.1	AT5G64070.1 | Symbols: PI-4KBETA1, PI4KBETA1 | phosphatidylinositol 4-OH kinase beta1 | chr5:25637492-25643902 REVERSE LENGTH=1121	0	0	0	1	0	0
AT3G54960.1	AT3G54960.1 | Symbols: ATPDIL1-3, PDI1, ATPDI1, PDIL1-3 | PDI-like 1-3 | chr3:20363514-20366822 REVERSE LENGTH=579	103660000	71692000	106700000	9	8	4
AT3G33520.1	AT3G33520.1 | Symbols: ATARP6, ARP6, SUF3, ESD1 | actin-related protein 6 | chr3:14093791-14095476 REVERSE LENGTH=421	0	0	0	0	0	0
AT3G49100.1	AT3G49100.1 | Symbols: | Signal recognition particle, SRP9/SRP14 subunit | chr3:18196944-18198298 FORWARD LENGTH=103	0	0	0	3	1	2
AT5G62350.1	AT5G62350.1 | Symbols: | Plant invertase/pectin methylesterase inhibitor superfamily protein | chr5:25037504-25038112 FORWARD LENGTH=202	0	0	0	0	0	0
AT2G17340.1	AT2G17340.1 | Symbols: | Uncharacterised conserved protein (UCP030210) | chr2:7541615-7544089 REVERSE LENGTH=367	0	0	0	1	0	0
AT1G55890.1	AT1G55890.1 | Symbols: | Tetratricopeptide repeat (TPR)-like superfamily protein | chr1:20901364-20902560 FORWARD LENGTH=398	0	0	0	0	0	0
AT3G57660.1	AT3G57660.1 | Symbols: NRPA1 | nuclear RNA polymerase A1 | chr3:21353746-21362814 FORWARD LENGTH=1670	0	0	0	1	0	0
AT3G53900.2	AT3G53900.2 | Symbols: UPP, PYRR | uracil phosphoribosyltransferase | chr3:19956914-19959006 REVERSE LENGTH=296	0	0	0	3	0	0
AT4G36810.1	AT4G36810.1 | Symbols: GGPS1 | geranylgeranyl pyrophosphate synthase 1 | chr4:17343513-17344628 FORWARD LENGTH=371	0	0	0	3	0	0
AT5G03940.1	AT5G03940.1 | Symbols: FFC, 54CP, CPSRP54, SRP54CP | chloroplast signal recognition particle 54 kDa subunit | chr5:1060265-1063257 REVERSE LENGTH=564	0	0	0	0	0	0
AT4G34430.4	AT4G34430.4 | Symbols: CHB3, ATSWI3D | DNA-binding family protein | chr4:16461069-16464993 FORWARD LENGTH=986	0	0	0	2	1	1
AT4G02030.2	AT4G02030.2 | Symbols: | Vps51/Vps67 family (components of vesicular transport) protein | chr4:892262-897175 FORWARD LENGTH=805	0	0	0	0	0	0
AT3G11270.1	AT3G11270.1 | Symbols: MEE34 | Mov34/MPN/PAD-1 family protein | chr3:3528989-3531317 FORWARD LENGTH=310	0	0	0	0	0	0
AT1G09730.1	AT1G09730.1 | Symbols: | Cysteine proteinases superfamily protein | chr1:3148017-3154236 REVERSE LENGTH=963	0	0	0	0	0	0
AT1G45145.1	AT1G45145.1 | Symbols: ATTRX5, ATH5, LIV1, TRX5 | thioredoxin H-type 5 | chr1:17075264-17076256 REVERSE LENGTH=118	0	0	0	0	0	0
AT1G12430.2	AT1G12430.2 | Symbols: ARK3 | armadillo repeat kinesin 3 | chr1:4234122-4238552 REVERSE LENGTH=920	0	0	0	0	0	0
AT2G27170.1	AT2G27170.1 | Symbols: TTN7, SMC3 | Structural maintenance of chromosomes (SMC) family protein | chr2:11609319-11617064 REVERSE LENGTH=1204	0	0	0	0	0	0
AT3G55620.1	AT3G55620.1 | Symbols: emb1624 | Translation initiation factor IF6 | chr3:20634581-20636312 FORWARD LENGTH=245	0	0	0	0	0	0
AT1G20760.1	AT1G20760.1 | Symbols: | Calcium-binding EF hand family protein | chr1:7209515-7214773 FORWARD LENGTH=1019	76816000	100790000	103230000	11	10	6
AT2G01690.2	AT2G01690.2 | Symbols: | ARM repeat superfamily protein | chr2:309144-313499 REVERSE LENGTH=744	0	0	0	0	0	0
AT1G30460.1	AT1G30460.1 | Symbols: CPSF30, ATCPSF30 | cleavage and polyadenylation specificity factor 30 | chr1:10771469-10775323 REVERSE LENGTH=631	0	132890000	0	2	3	1
AT4G31360.1	AT4G31360.1 | Symbols: | selenium binding | chr4:15221945-15223310 FORWARD LENGTH=186	0	0	0	0	0	0
AT1G08130.1	AT1G08130.1 | Symbols: ATLIG1, LIG1 | DNA ligase 1 | chr1:2542913-2547815 REVERSE LENGTH=790	0	0	0	0	0	0
AT5G60360.3	AT5G60360.3 | Symbols: AALP, ALP | aleurain-like protease | chr5:24280044-24282157 FORWARD LENGTH=361	0	0	0	3	0	0
AT1G15870.1	AT1G15870.1 | Symbols: | Mitochondrial glycoprotein family protein | chr1:5457153-5458245 FORWARD LENGTH=242	0	0	0	0	0	0
AT5G02280.1	AT5G02280.1 | Symbols: | SNARE-like superfamily protein | chr5:469377-470129 FORWARD LENGTH=141	0	0	0	0	0	0
AT4G36080.1	AT4G36080.1 | Symbols: | phosphotransferases, alcohol group as acceptor;binding;inositol or phosphatidylinositol kinases | chr4:17059996-17077628 REVERSE LENGTH=3834	0	0	0	0	0	0
AT3G59630.1	AT3G59630.1 | Symbols: | diphthamide synthesis DPH2 family protein | chr3:22025355-22027776 REVERSE LENGTH=491	0	0	0	1	0	0
AT1G52410.2	AT1G52410.2 | Symbols: TSA1 | TSK-associating protein 1 | chr1:19520762-19525361 FORWARD LENGTH=759	720500000	817710000	1320400000	42	35	45
AT4G19490.1	AT4G19490.1 | Symbols: ATVPS54, VPS54 | VPS54 | chr4:10616017-10622934 FORWARD LENGTH=1034	0	0	0	0	0	0
AT4G15790.1	AT4G15790.1 | Symbols: | unknown protein; INVOLVED IN: biological_process unknown; LOCATED IN: chloroplast; EXPRESSED IN: 21 plant structures; EXPRESSED DURING: 13 growth stages; Has 411 Blast hits to 380 proteins in 121 species: Archae - 4; Bacteria - 10	0	0	0	1	1	1
AT3G10220.1	AT3G10220.1 | Symbols: | tubulin folding cofactor B | chr3:3161977-3164037 FORWARD LENGTH=243	0	0	0	2	1	0
AT1G53580.1	AT1G53580.1 | Symbols: GLX2-3, ETHE1, GLY3 | glyoxalase II 3 | chr1:19991542-19993250 REVERSE LENGTH=294	0	0	0	2	2	0
AT3G12810.1	AT3G12810.1 | Symbols: PIE1, SRCAP, chr13 | SNF2 domain-containing protein / helicase domain-containing protein | chr3:4065636-4073992 FORWARD LENGTH=2055	0	0	0	0	0	0
[truncated: 212 more rows]

## Sheet: TPF1-3xFLAG experiment 2
Protein IDs	Description	LFQ intensity Col0	LFQ intensity TPF1-3xFLAG line 11	LFQ intensity TPF1-3xFLAG line 4	MS/MS count Col0	MS/MS count TPF1-3xFLAG line 11	MS/MS count TPF1-3xFLAG line 4
AT2G37220.1	AT2G37220.1 | Symbols: | RNA-binding (RRM/RBD/RNP motifs) family protein | chr2:15634980-15636331 REVERSE LENGTH=289	0	88489	223980	0	2	3
AT1G23740.1	AT1G23740.1 | Symbols: | Oxidoreductase, zinc-binding dehydrogenase family protein | chr1:8398245-8399656 REVERSE LENGTH=386	0	123730	161040	1	6	5
AT5G07410.1	AT5G07410.1 | Symbols: | Pectin lyase-like superfamily protein | chr5:2345852-2347276 FORWARD LENGTH=361;AT1G69940.1 | Symbols: ATPPME1, PPME1 | Pectin lyase-like superfamily protein | chr1:26343549-26344971 REVERSE LENGTH=361	0	130210	156050	0	6	5
AT1G67430.1	AT1G67430.1 | Symbols: | Ribosomal protein L22p/L17e family protein | chr1:25262209-25263627 FORWARD LENGTH=175	0	131680	177050	0	4	2
AT3G07850.1	AT3G07850.1 | Symbols: | Pectin lyase-like superfamily protein | chr3:2505813-2507438 REVERSE LENGTH=444;AT3G14040.1 | Symbols: | Pectin lyase-like superfamily protein | chr3:4648607-4650226 REVERSE LENGTH=445	0	133770	191910	0	7	5
AT1G08980.1	AT1G08980.1 | Symbols: ATAMI1, AMI1, ATTOC64-I, TOC64-I | amidase 1 | chr1:2884455-2886430 FORWARD LENGTH=425	0	134390	199910	1	7	4
AT5G36160.1	AT5G36160.1 | Symbols: | Tyrosine transaminase family protein | chr5:14233261-14235129 REVERSE LENGTH=420	0	138440	124170	0	3	4
AT5G09590.1	AT5G09590.1 | Symbols: MTHSC70-2, HSC70-5 | mitochondrial HSO70 2 | chr5:2975721-2978508 FORWARD LENGTH=682	0	141970	130660	0	5	5
AT1G64520.1	AT1G64520.1 | Symbols: RPN12a | regulatory particle non-ATPase 12A | chr1:23956459-23958120 FORWARD LENGTH=267	0	147000	181810	1	5	5
AT1G79230.1	AT1G79230.1 | Symbols: ST1, ATMST1, MST1, ATRDH1, STR1 | mercaptopyruvate sulfurtransferase 1 | chr1:29800824-29803679 FORWARD LENGTH=379	0	175250	285290	1	5	4
AT3G57410.1	AT3G57410.1 | Symbols: VLN3, ATVLN3 | villin 3 | chr3:21243615-21249809 REVERSE LENGTH=965	0	182770	252330	0	9	5
AT5G04140.2	AT5G04140.2 | Symbols: GLU1, GLS1, GLUS, FD-GOGAT | glutamate synthase 1 | chr5:1130031-1138186 FORWARD LENGTH=1648	0	189110	249400	0	11	4
AT2G39800.1	AT2G39800.1 | Symbols: P5CS1, ATP5CS | delta1-pyrroline-5-carboxylate synthase 1 | chr2:16598516-16602939 REVERSE LENGTH=717	0	200550	203400	0	4	2
AT1G12570.1	AT1G12570.1 | Symbols: | Glucose-methanol-choline (GMC) oxidoreductase family protein | chr1:4278192-4280753 REVERSE LENGTH=572	0	201520	355410	0	5	6
AT3G11510.1	AT3G11510.1 | Symbols: | Ribosomal protein S11 family protein | chr3:3623757-3624866 REVERSE LENGTH=150	0	205220	315460	1	2	3
AT2G25970.1	AT2G25970.1 | Symbols: | KH domain-containing protein | chr2:11071844-11075604 REVERSE LENGTH=632	0	206210	305990	0	6	8
AT1G27970.2	AT1G27970.2 | Symbols: NTF2B | nuclear transport factor 2B | chr1:9746921-9748306 FORWARD LENGTH=134	0	208130	599650	0	9	5
AT5G35360.3	AT5G35360.3 | Symbols: CAC2 | acetyl Co-enzyme a carboxylase biotin carboxylase subunit | chr5:13584300-13588163 FORWARD LENGTH=555	0	210750	244040	0	13	10
AT2G23350.1	AT2G23350.1 | Symbols: PAB4, PABP4 | poly(A) binding protein 4 | chr2:9943209-9946041 FORWARD LENGTH=662	0	214660	195430	0	10	5
AT3G48730.1	AT3G48730.1 | Symbols: GSA2 | glutamate-1-semialdehyde 2,1-aminomutase 2 | chr3:18049697-18051550 FORWARD LENGTH=472	0	218460	402340	2	4	5
AT3G16950.2	AT3G16950.2 | Symbols: LPD1, ptlpd1 | lipoamide dehydrogenase 1 | chr3:5786508-5790383 REVERSE LENGTH=623	0	225960	178830	0	10	6
AT2G37040.1	AT2G37040.1 | Symbols: PAL1, ATPAL1 | PHE ammonia lyase 1 | chr2:15557602-15560237 REVERSE LENGTH=725	0	232810	277770	0	9	6
AT1G03630.1	AT1G03630.1 | Symbols: POR C, PORC | protochlorophyllide oxidoreductase C | chr1:907699-909245 FORWARD LENGTH=401	0	250560	299220	1	5	7
AT3G53870.1	AT3G53870.1 | Symbols: | Ribosomal protein S3 family protein | chr3:19951547-19952782 FORWARD LENGTH=249;AT2G31610.1 | Symbols: | Ribosomal protein S3 family protein | chr2:13450384-13451669 FORWARD LENGTH=250;AT5G35530.1 | Symbols: | Ribosomal protein	0	266420	264390	1	4	3
AT2G37660.1	AT2G37660.1 | Symbols: | NAD(P)-binding Rossmann-fold superfamily protein | chr2:15795481-15796977 REVERSE LENGTH=325	0	270050	359270	0	12	10
AT3G55800.1	AT3G55800.1 | Symbols: SBPASE | sedoheptulose-bisphosphatase | chr3:20709640-20711421 FORWARD LENGTH=393	0	273500	482550	0	2	6
AT3G51240.1	AT3G51240.1 | Symbols: F3H, TT6, F3H | flavanone 3-hydroxylase | chr3:19025409-19026658 FORWARD LENGTH=358	0	273680	316940	1	14	9
AT4G02930.1	AT4G02930.1 | Symbols: | GTP binding Elongation factor Tu family protein | chr4:1295751-1298354 REVERSE LENGTH=454	0	283530	389290	1	6	7
AT5G56740.1	AT5G56740.1 | Symbols: HAG2, HAC7, HAG02, HAC07 | histone acetyltransferase of the GNAT family 2 | chr5:22953009-22955577 REVERSE LENGTH=467	0	287200	359980	0	4	8
AT5G04430.2	AT5G04430.2 | Symbols: BTR1, BTR1L | binding to TOMV RNA 1L (long form) | chr5:1250602-1253523 REVERSE LENGTH=334	0	292440	476120	1	5	8
AT3G59970.3	AT3G59970.3 | Symbols: MTHFR1 | methylenetetrahydrofolate reductase 1 | chr3:22151303-22154323 FORWARD LENGTH=592	0	296810	348620	1	10	4
AT1G48410.2	AT1G48410.2 | Symbols: AGO1 | Stabilizer of iron transporter SufD / Polynucleotidyl transferase | chr1:17886285-17891892 REVERSE LENGTH=1050	0	309650	583810	0	12	9
AT5G08690.1	AT5G08690.1 | Symbols: | ATP synthase alpha/beta family protein | chr5:2825739-2828352 FORWARD LENGTH=556;AT5G08670.1 | Symbols: | ATP synthase alpha/beta family protein | chr5:2818395-2821149 REVERSE LENGTH=556;AT5G08680.1 | Symbols: | ATP synthase alp	0	321050	329370	1	9	6
AT4G39260.1	AT4G39260.1 | Symbols: CCR1, ATGRP8, GR-RBP8, GRP8 | cold, circadian rhythm, and RNA binding 1 | chr4:18274166-18274958 REVERSE LENGTH=169	0	325890	416580	1	2	2
AT3G12780.1	AT3G12780.1 | Symbols: PGK1 | phosphoglycerate kinase 1 | chr3:4061127-4063140 REVERSE LENGTH=481	0	335960	457910	1	15	12
AT2G28000.1	AT2G28000.1 | Symbols: CPN60A, CH-CPN60A, SLP | chaperonin-60alpha | chr2:11926603-11929184 FORWARD LENGTH=586	0	356440	368070	1	12	7
AT1G20630.1	AT1G20630.1 | Symbols: CAT1 | catalase 1 | chr1:7146812-7149609 FORWARD LENGTH=492	0	365460	343340	0	8	5
AT1G09640.1	AT1G09640.1 | Symbols: | Translation elongation factor EF1B, gamma chain | chr1:3120162-3122152 FORWARD LENGTH=414	0	374380	319030	1	15	9
AT4G37910.1	AT4G37910.1 | Symbols: mtHsc70-1 | mitochondrial heat shock protein 70-1 | chr4:17825368-17828099 REVERSE LENGTH=682	0	380420	434280	2	10	10
AT1G09340.1	AT1G09340.1 | Symbols: CRB, CSP41B, HIP1.3 | chloroplast RNA binding | chr1:3015473-3018035 FORWARD LENGTH=378	0	395390	918210	1	8	11
AT3G45140.1	AT3G45140.1 | Symbols: LOX2, ATLOX2 | lipoxygenase 2 | chr3:16525437-16529233 FORWARD LENGTH=896	0	407170	213400	1	19	8
AT5G07470.1	AT5G07470.1 | Symbols: PMSR3, ATMSRA3 | peptidemethionine sulfoxide reductase 3 | chr5:2362760-2364286 REVERSE LENGTH=202	0	407590	909900	0	5	7
AT4G24620.1	AT4G24620.1 | Symbols: PGI1, PGI | phosphoglucose isomerase 1 | chr4:12708972-12712610 REVERSE LENGTH=613	0	418380	487390	0	11	5
AT3G25860.1	AT3G25860.1 | Symbols: LTA2, PLE2 | 2-oxoacid dehydrogenases acyltransferase family protein | chr3:9460632-9462585 FORWARD LENGTH=480	0	431110	379650	1	9	5
AT1G55490.1	AT1G55490.1 | Symbols: CPN60B, LEN1 | chaperonin 60 beta | chr1:20715717-20718673 REVERSE LENGTH=600;AT3G13470.1 | Symbols: | TCP-1/cpn60 chaperonin family protein | chr3:4389685-4392624 FORWARD LENGTH=596;AT5G56500.1 | Symbols: | TCP-1/cpn60 chaperonin	0	440000	486890	3	12	8
AT2G27860.1	AT2G27860.1 | Symbols: AXS1 | UDP-D-apiose/UDP-D-xylose synthase 1 | chr2:11864684-11866843 REVERSE LENGTH=389	0	442700	810430	0	14	14
AT5G37850.1	AT5G37850.1 | Symbols: SOS4, ATSOS4 | pfkB-like carbohydrate kinase family protein | chr5:15065394-15068783 FORWARD LENGTH=343	0	450600	807210	0	4	5
AT2G37190.1	AT2G37190.1 | Symbols: | Ribosomal protein L11 family protein | chr2:15619559-15620059 REVERSE LENGTH=166;AT3G53430.1 | Symbols: | Ribosomal protein L11 family protein | chr3:19809895-19810395 REVERSE LENGTH=166;AT5G60670.1 | Symbols: | Ribosomal protei	0	466890	961320	1	5	5
AT1G69830.1	AT1G69830.1 | Symbols: ATAMY3, AMY3 | alpha-amylase-like 3 | chr1:26288518-26293003 REVERSE LENGTH=887	0	512970	512200	1	16	13
AT2G29550.1	AT2G29550.1 | Symbols: TUB7 | tubulin beta-7 chain | chr2:12644258-12645932 REVERSE LENGTH=449	0	527770	162230	2	11	2
AT2G27040.1	AT2G27040.1 | Symbols: AGO4, OCP11 | Argonaute family protein | chr2:11536795-11541503 REVERSE LENGTH=924	0	548540	642180	0	20	14
AT3G23600.1	AT3G23600.1 | Symbols: | alpha/beta-Hydrolases superfamily protein | chr3:8473833-8475655 FORWARD LENGTH=239	0	556690	787580	1	11	5
AT1G11650.2	AT1G11650.2 | Symbols: ATRBP45B, RBP45B | RNA-binding (RRM/RBD/RNP motifs) family protein | chr1:3914895-3917941 FORWARD LENGTH=405	0	558740	322480	0	12	8
AT1G11860.1	AT1G11860.1 | Symbols: | Glycine cleavage T-protein family | chr1:4001801-4003245 FORWARD LENGTH=408	0	561560	604900	1	14	11
AT4G26530.1	AT4G26530.1 | Symbols: | Aldolase superfamily protein | chr4:13391566-13392937 FORWARD LENGTH=358	0	592180	815420	0	15	10
AT2G47510.1	AT2G47510.1 | Symbols: FUM1 | fumarase 1 | chr2:19498614-19502020 FORWARD LENGTH=492	0	594250	1036100	1	11	9
AT3G01500.2	AT3G01500.2 | Symbols: CA1 | carbonic anhydrase 1 | chr3:194853-197873 REVERSE LENGTH=347	0	654720	1104500	2	19	16
AT3G26060.2	AT3G26060.2 | Symbols: ATPRX Q | Thioredoxin superfamily protein | chr3:9524807-9526123 FORWARD LENGTH=217	0	699180	2888800	3	13	20
AT5G17920.1	AT5G17920.1 | Symbols: ATCIMS, ATMETS, ATMS1 | Cobalamin-independent synthase family protein | chr5:5935771-5939195 FORWARD LENGTH=765	0	717660	632830	1	24	16
AT1G08830.1	AT1G08830.1 | Symbols: CSD1 | copper/zinc superoxide dismutase 1 | chr1:2827700-2829053 FORWARD LENGTH=152	0	721460	1339300	0	9	8
AT3G44300.1	AT3G44300.1 | Symbols: NIT2, AtNIT2 | nitrilase 2 | chr3:15983351-15985172 FORWARD LENGTH=339	0	800830	1662700	1	6	13
AT3G18380.2	AT3G18380.2 | Symbols: | sequence-specific DNA binding transcription factors;sequence-specific DNA binding | chr3:6311002-6313181 REVERSE LENGTH=349	0	912140	209110	0	13	2
AT3G17390.1	AT3G17390.1 | Symbols: MTO3, SAMS3, MAT4 | S-adenosylmethionine synthetase family protein | chr3:5952484-5953665 REVERSE LENGTH=393	0	917120	553820	1	10	6
AT3G11630.1	AT3G11630.1 | Symbols: | Thioredoxin superfamily protein | chr3:3672189-3673937 FORWARD LENGTH=266	0	1080100	2595500	1	9	8
AT5G02240.1	AT5G02240.1 | Symbols: | NAD(P)-binding Rossmann-fold superfamily protein | chr5:451502-452984 FORWARD LENGTH=253	0	1088200	1538200	2	15	13
AT4G35090.1	AT4G35090.1 | Symbols: CAT2 | catalase 2 | chr4:16700937-16703215 REVERSE LENGTH=492	0	1315200	1662300	1	14	7
AT5G20630.1	AT5G20630.1 | Symbols: GLP3, GLP3A, GLP3B, ATGER3, GER3 | germin 3 | chr5:6975315-6975950 REVERSE LENGTH=211	0	1348400	1491600	1	5	3
AT1G14510.1	AT1G14510.1 | Symbols: AL7 | alfin-like 7 | chr1:4962171-4964154 REVERSE LENGTH=252	0	1561700	895560	0	10	7
AT4G01850.1	AT4G01850.1 | Symbols: SAM-2, MAT2, SAM2, AtSAM2 | S-adenosylmethionine synthetase 2 | chr4:796298-797479 REVERSE LENGTH=393	0	1802700	1641900	1	25	13
AT1G56070.1	AT1G56070.1 | Symbols: LOS1 | Ribosomal protein S5/Elongation factor G/III/V family protein | chr1:20968245-20971077 REVERSE LENGTH=843	0	1828800	2024400	0	40	28
AT1G32730.1	AT1G32730.1 | Symbols: | unknown protein; LOCATED IN: chloroplast; EXPRESSED IN: 12 plant structures; EXPRESSED DURING: 6 growth stages; CONTAINS InterPro DOMAIN/s: Protein of unknown function DUF702 (InterPro:IPR007818); Has 120 Blast hits to 118 protein	0	1927800	442570	0	33	16
AT5G35630.1	AT5G35630.1 | Symbols: GS2, GLN2, ATGSL1 | glutamine synthetase 2 | chr5:13831220-13833239 FORWARD LENGTH=430	0	2276300	3010300	2	23	12
AT3G17590.2	AT3G17590.2 | Symbols: BSH | transcription regulatory protein SNF5, putative (BSH) | chr3:6017313-6019591 REVERSE LENGTH=242	0	2686900	500570	0	15	8
AT3G06010.1	AT3G06010.1 | Symbols: ATCHR12 | Homeotic gene regulator | chr3:1802435-1807284 REVERSE LENGTH=1102	0	3043200	753380	1	58	24
AT2G33610.1	AT2G33610.1 | Symbols: ATSWI3B, CHB2, SWI3B | switch subunit 3 | chr2:14229023-14231149 FORWARD LENGTH=469	0	3188200	590250	0	32	9
AT5G26210.1	AT5G26210.1 | Symbols: AL4 | alfin-like 4 | chr5:9158566-9160221 REVERSE LENGTH=255	0	3267900	1600500	1	14	7
AT5G38420.1	AT5G38420.1 | Symbols: | Ribulose bisphosphate carboxylase (small chain) family protein | chr5:15381203-15381978 REVERSE LENGTH=181;AT5G38410.3 | Symbols: | Ribulose bisphosphate carboxylase (small chain) family protein | chr5:15377501-15378306 REVERSE L	0	5067300	6983200	1	16	11
AT5G14170.1	AT5G14170.1 | Symbols: CHC1 | SWIB/MDM2 domain superfamily protein | chr5:4568696-4570444 REVERSE LENGTH=534	0	5488100	1343900	1	52	16
AT3G60830.1	AT3G60830.1 | Symbols: ATARP7, ARP7 | actin-related protein 7 | chr3:22474298-22476000 FORWARD LENGTH=363	0	6711600	1978200	1	86	31
AT2G47620.1	AT2G47620.1 | Symbols: ATSWI3A, CHB1, SWI3A | SWITCH/sucrose nonfermenting 3A | chr2:19532034-19534251 FORWARD LENGTH=512	0	9699500	1910100	0	60	19
AT1G18450.1	AT1G18450.1 | Symbols: ATARP4, ARP4 | actin-related protein 4 | chr1:6348199-6351766 FORWARD LENGTH=441	0	13959000	2683900	4	91	19
AT3G52100.1	AT3G52100.1 | Symbols: | RING/FYVE/PHD-type zinc finger family protein | chr3:19319343-19322773 FORWARD LENGTH=696	0	17647000	18525000	0	90	48
ATCG01060.1	ATCG01060.1 | Symbols: PSAC | iron-sulfur cluster binding;electron carriers;4 iron, 4 sulfur cluster binding | chrC:117318-117563 REVERSE LENGTH=81	0	42563	96244	0	2	2
AT4G21650.1	AT4G21650.1 | Symbols: | Subtilase family protein | chr4:11501314-11504656 REVERSE LENGTH=766	0	46056	55123	0	5	2
AT5G04360.1	AT5G04360.1 | Symbols: ATPU1, ATLDA, PU1, LDA | limit dextrinase | chr5:1221566-1228399 FORWARD LENGTH=965	0	60932	101350	0	2	5
AT5G11810.1	AT5G11810.1 | Symbols: | unknown protein; Has 1807 Blast hits to 1807 proteins in 277 species: Archae - 0; Bacteria - 0; Metazoa - 736; Fungi - 347; Plants - 385; Viruses - 0; Other Eukaryotes - 339 (source: NCBI BLink). | chr5:3808739-3810440 FORWARD LEN	0	62094	73718	0	3	2
AT1G80410.2	AT1G80410.2 | Symbols: EMB2753 | tetratricopeptide repeat (TPR)-containing protein | chr1:30227779-30234832 REVERSE LENGTH=911	0	64329	75003	0	4	3
AT5G49650.1	AT5G49650.1 | Symbols: XK-2, XK2 | xylulose kinase-2 | chr5:20152898-20155574 FORWARD LENGTH=558	0	64917	63301	0	5	2
AT5G62790.2	AT5G62790.2 | Symbols: DXR | 1-deoxy-D-xylulose 5-phosphate reductoisomerase | chr5:25214358-25217289 REVERSE LENGTH=497	0	69133	116990	0	3	2
AT2G45300.1	AT2G45300.1 | Symbols: | RNA 3-terminal phosphate cyclase/enolpyruvate transferase, alpha/beta | chr2:18677518-18679868 FORWARD LENGTH=520;AT1G48860.1 | Symbols: | RNA 3-terminal phosphate cyclase/enolpyruvate transferase, alpha/beta | chr1:18068892-18	0	69235	77895	0	3	4
AT2G30860.1	AT2G30860.1 | Symbols: ATGSTF9, GLUTTR, ATGSTF7, GSTF9 | glutathione S-transferase PHI 9 | chr2:13139132-13140057 FORWARD LENGTH=215	0	71078	118050	1	3	5
AT3G60240.4	AT3G60240.4 | Symbols: EIF4G, CUM2 | eukaryotic translation initiation factor 4G | chr3:22261842-22268295 FORWARD LENGTH=1727	0	71623	106550	0	8	5
AT4G29060.1	AT4G29060.1 | Symbols: emb2726 | elongation factor Ts family protein | chr4:14317744-14321315 FORWARD LENGTH=953	0	75510	101820	1	4	3
AT4G09020.1	AT4G09020.1 | Symbols: ATISA3, ISA3 | isoamylase 3 | chr4:5784099-5788839 FORWARD LENGTH=764	0	76252	109800	0	4	4
AT2G36460.1	AT2G36460.1 | Symbols: | Aldolase superfamily protein | chr2:15296929-15298387 REVERSE LENGTH=358	0	76695	113520	0	3	3
AT4G30160.2	AT4G30160.2 | Symbols: VLN4 | villin 4 | chr4:14754528-14759511 FORWARD LENGTH=983	0	77933	161450	0	4	4
AT4G39980.1	AT4G39980.1 | Symbols: DHS1 | 3-deoxy-D-arabino-heptulosonate 7-phosphate synthase 1 | chr4:18539654-18541832 FORWARD LENGTH=525	0	78098	75397	0	8	2
AT5G61780.1	AT5G61780.1 | Symbols: Tudor2, AtTudor2, TSN2 | TUDOR-SN protein 2 | chr5:24822012-24826641 FORWARD LENGTH=985	0	78660	108100	0	3	4
AT2G20630.2	AT2G20630.2 | Symbols: PIA1 | PP2C induced by AVRRPM1 | chr2:8897335-8899648 REVERSE LENGTH=290	0	82954	112010	0	2	3
AT1G75280.1	AT1G75280.1 | Symbols: | NmrA-like negative transcriptional regulator family protein | chr1:28252030-28253355 FORWARD LENGTH=310	0	83398	177630	0	3	4
AT1G34430.1	AT1G34430.1 | Symbols: EMB3003 | 2-oxoacid dehydrogenases acyltransferase family protein | chr1:12588027-12590084 REVERSE LENGTH=465	0	83720	81076	0	5	5
AT3G53110.1	AT3G53110.1 | Symbols: LOS4 | P-loop containing nucleoside triphosphate hydrolases superfamily protein | chr3:19687968-19690423 FORWARD LENGTH=496	0	84286	93065	0	3	7
AT3G12050.1	AT3G12050.1 | Symbols: | Aha1 domain-containing protein | chr3:3839289-3841303 FORWARD LENGTH=360	0	85788	117520	0	2	2
AT4G02520.1	AT4G02520.1 | Symbols: ATGSTF2, ATPM24.1, ATPM24, GST2, GSTF2 | glutathione S-transferase PHI 2 | chr4:1110673-1111531 REVERSE LENGTH=212;AT2G02930.1 | Symbols: ATGSTF3, GST16, GSTF3 | glutathione S-transferase F3 | chr2:851348-852106 REVERSE LENGTH=212	0	86964	79637	0	4	3
AT4G20050.1	AT4G20050.1 | Symbols: QRT3 | Pectin lyase-like superfamily protein | chr4:10849911-10852090 REVERSE LENGTH=481	0	90271	140620	0	2	2
AT3G62870.1	AT3G62870.1 | Symbols: | Ribosomal protein L7Ae/L30e/S12e/Gadd45 family protein | chr3:23242862-23244273 REVERSE LENGTH=256;AT2G47610.1 | Symbols: | Ribosomal protein L7Ae/L30e/S12e/Gadd45 family protein | chr2:19529854-19531401 FORWARD LENGTH=257	0	90416	93812	1	4	3
AT2G35020.1	AT2G35020.1 | Symbols: GlcNAc1pUT2 | N-acetylglucosamine-1-phosphate uridylyltransferase 2 | chr2:14756803-14760477 FORWARD LENGTH=502;AT1G31070.2 | Symbols: GlcNAc1pUT1 | N-acetylglucosamine-1-phosphate uridylyltransferase 1 | chr1:11084951-11088361 FORWA	0	90544	77938	0	3	3
AT5G55230.2	AT5G55230.2 | Symbols: MAP65-1 | microtubule-associated proteins 65-1 | chr5:22402716-22405182 FORWARD LENGTH=616	0	90548	100420	0	3	3
AT2G43710.2	AT2G43710.2 | Symbols: SSI2, FAB2 | Plant stearoyl-acyl-carrier-protein desaturase family protein | chr2:18120107-18122495 FORWARD LENGTH=401	0	90659	89515	0	3	3
AT1G50200.1	AT1G50200.1 | Symbols: ALATS, ACD | Alanyl-tRNA synthetase | chr1:18591429-18598311 REVERSE LENGTH=1003	0	92669	120300	0	6	8
AT3G14100.1	AT3G14100.1 | Symbols: | RNA-binding (RRM/RBD/RNP motifs) family protein | chr3:4673027-4675950 FORWARD LENGTH=427	0	95145	79814	0	4	5
AT5G48230.2	AT5G48230.2 | Symbols: EMB1276, ACAT2 | acetoacetyl-CoA thiolase 2 | chr5:19552570-19555122 REVERSE LENGTH=403	0	95724	114210	1	3	6
AT5G58330.1	AT5G58330.1 | Symbols: | lactate/malate dehydrogenase family protein | chr5:23580010-23582287 REVERSE LENGTH=443	0	96814	144650	0	3	3
AT3G16470.1	AT3G16470.1 | Symbols: JR1 | Mannose-binding lectin superfamily protein | chr3:5596096-5597709 REVERSE LENGTH=451	0	97554	109210	0	4	2
ATCG00740.1	ATCG00740.1 | Symbols: RPOA | RNA polymerase subunit alpha | chrC:77901-78890 REVERSE LENGTH=329	0	97832	71379	0	4	2
AT5G14740.1	AT5G14740.1 | Symbols: CA2, CA18, BETA CA2 | carbonic anhydrase 2 | chr5:4758257-4762382 FORWARD LENGTH=331	0	97984	197400	0	1	4
AT4G11010.1	AT4G11010.1 | Symbols: NDPK3 | nucleoside diphosphate kinase 3 | chr4:6732780-6734298 REVERSE LENGTH=238;AT4G23900.1 | Symbols: | Nucleoside diphosphate kinase family protein | chr4:12424505-12426318 FORWARD LENGTH=237	0	98180	135940	0	2	2
AT2G27710.1	AT2G27710.1 | Symbols: | 60S acidic ribosomal protein family | chr2:11816929-11817670 FORWARD LENGTH=115	0	98190	199940	0	3	4
AT4G24510.1	AT4G24510.1 | Symbols: CER2, VC2, VC-2 | HXXXD-type acyl-transferase family protein | chr4:12660929-12662537 FORWARD LENGTH=421	0	98966	84952	1	3	3
AT3G06050.1	AT3G06050.1 | Symbols: PRXIIF, ATPRXIIF | peroxiredoxin IIF | chr3:1826311-1827809 REVERSE LENGTH=201	0	99279	165900	0	4	3
AT4G00570.1	AT4G00570.1 | Symbols: NAD-ME2 | NAD-dependent malic enzyme 2 | chr4:242817-246522 REVERSE LENGTH=607	0	101080	130870	0	5	4
AT4G01370.1	AT4G01370.1 | Symbols: ATMPK4, MPK4 | MAP kinase 4 | chr4:567219-568889 FORWARD LENGTH=376	0	101390	141070	0	5	8
AT2G18020.1	AT2G18020.1 | Symbols: EMB2296 | Ribosomal protein L2 family | chr2:7837151-7838160 FORWARD LENGTH=258;AT4G36130.1 | Symbols: | Ribosomal protein L2 family | chr4:17097613-17098656 FORWARD LENGTH=258	0	101670	117220	0	4	5
AT3G46970.1	AT3G46970.1 | Symbols: ATPHS2, PHS2 | alpha-glucan phosphorylase 2 | chr3:17301625-17306111 REVERSE LENGTH=841	0	102790	84449	0	6	4
AT3G13460.1	AT3G13460.1 | Symbols: ECT2 | evolutionarily conserved C-terminal region 2 | chr3:4385274-4388220 REVERSE LENGTH=667	0	104730	135920	0	7	8
AT4G13940.1	AT4G13940.1 | Symbols: HOG1, EMB1395, SAHH1, MEE58, ATSAHH1 | S-adenosyl-L-homocysteine hydrolase | chr4:8054931-8056676 FORWARD LENGTH=485;AT3G23810.1 | Symbols: SAHH2, ATSAHH2 | S-adenosyl-l-homocysteine (SAH) hydrolase 2 | chr3:8588013-8589671 REVERSE L	0	105170	116130	0	5	2
AT4G13430.1	AT4G13430.1 | Symbols: IIL1, ATLEUC1 | isopropyl malate isomerase large subunit 1 | chr4:7804194-7807789 REVERSE LENGTH=509	0	105570	78271	0	3	4
AT2G19730.1	AT2G19730.1 | Symbols: | Ribosomal L28e protein family | chr2:8511752-8512995 FORWARD LENGTH=143	0	107000	221820	0	4	3
AT4G13560.1	AT4G13560.1 | Symbols: UNE15 | Late embryogenesis abundant protein (LEA) family protein | chr4:7879764-7880311 REVERSE LENGTH=109	0	107430	183980	0	2	5
AT5G09900.3	AT5G09900.3 | Symbols: EMB2107, RPN5A, MSA | 26S proteasome regulatory subunit, putative (RPN5) | chr5:3089406-3092434 REVERSE LENGTH=462	0	107450	94082	1	5	3
AT3G19170.1	AT3G19170.1 | Symbols: ATPREP1, ATZNMP, PREP1 | presequence protease 1 | chr3:6625578-6631874 REVERSE LENGTH=1080;AT1G49630.1 | Symbols: ATPREP2, PREP2 | presequence protease 2 | chr1:18368405-18375336 REVERSE LENGTH=1080	0	108280	179140	0	4	6
AT1G71220.2	AT1G71220.2 | Symbols: EBS1 | UDP-glucose:glycoprotein glucosyltransferases;transferases, transferring hexosyl groups;transferases, transferring glycosyl groups | chr1:26841664-26851730 FORWARD LENGTH=1614	0	111650	119260	0	6	8
AT4G37000.1	AT4G37000.1 | Symbols: ACD2, ATRCCR | accelerated cell death 2 (ACD2) | chr4:17442627-17443762 FORWARD LENGTH=319	0	111880	121820	0	5	4
AT1G22300.1	AT1G22300.1 | Symbols: GRF10, 14-3-3EPSILON, GF14 EPSILON | general regulatory factor 10 | chr1:7879146-7881103 REVERSE LENGTH=254	0	112660	111130	0	5	4
AT5G04740.1	AT5G04740.1 | Symbols: | ACT domain-containing protein | chr5:1368713-1371391 REVERSE LENGTH=301	0	114130	115490	0	5	4
AT1G27090.1	AT1G27090.1 | Symbols: | glycine-rich protein | chr1:9404041-9406098 REVERSE LENGTH=420	0	114760	184400	1	2	4
AT5G10300.1	AT5G10300.1 | Symbols: ATMES5, MES5, HNL | methyl esterase 5 | chr5:3239684-3240724 FORWARD LENGTH=258	0	115010	137300	0	2	2
AT4G14030.1	AT4G14030.1 | Symbols: SBP1 | selenium-binding protein 1 | chr4:8098121-8100165 REVERSE LENGTH=490	0	115680	140280	0	4	2
AT2G30200.1	AT2G30200.1 | Symbols: | catalytics;transferases;[acyl-carrier-protein] S-malonyltransferases;binding | chr2:12883162-12885482 REVERSE LENGTH=393	0	117570	120990	0	3	4
AT3G55440.1	AT3G55440.1 | Symbols: ATCTIMC, TPI, CYTOTPI | triosephosphate isomerase | chr3:20553794-20556078 FORWARD LENGTH=254	0	117610	171370	0	4	3
AT5G42100.1	AT5G42100.1 | Symbols: ATBG_PPAP, ATBG_PAP, BG_PPAP | beta-1,3-glucanase_putative | chr5:16829460-16831168 REVERSE LENGTH=425	0	118690	164860	0	4	2
AT5G30510.1	AT5G30510.1 | Symbols: RPS1, ARRPS1 | ribosomal protein S1 | chr5:11619262-11621223 REVERSE LENGTH=416	0	120960	109740	0	5	2
AT3G62530.1	AT3G62530.1 | Symbols: | ARM repeat superfamily protein | chr3:23132219-23133121 FORWARD LENGTH=221	0	122650	162670	0	7	3
AT1G62640.1	AT1G62640.1 | Symbols: KAS III | 3-ketoacyl-acyl carrier protein synthase III | chr1:23192502-23194737 FORWARD LENGTH=404	0	122820	142760	0	7	3
AT3G56340.1	AT3G56340.1 | Symbols: | Ribosomal protein S26e family protein | chr3:20892309-20893343 REVERSE LENGTH=130;AT2G40590.1 | Symbols: | Ribosomal protein S26e family protein | chr2:16945215-16946345 REVERSE LENGTH=131;AT2G40510.1 | Symbols: | Ribosomal prot	0	125600	143680	1	4	2
AT2G40490.1	AT2G40490.1 | Symbols: HEME2 | Uroporphyrinogen decarboxylase | chr2:16912961-16914988 FORWARD LENGTH=394	0	126050	242910	1	3	5
AT1G80460.1	AT1G80460.1 | Symbols: NHO1, GLI1 | Actin-like ATPase superfamily protein | chr1:30246960-30249055 REVERSE LENGTH=522	0	126280	126050	0	7	3
AT5G26360.1	AT5G26360.1 | Symbols: | TCP-1/cpn60 chaperonin family protein | chr5:9255561-9258891 REVERSE LENGTH=555	0	129510	130260	0	5	5
AT2G23600.1	AT2G23600.1 | Symbols: ACL, ATMES2, MES2, ATME8, ME8 | acetone-cyanohydrin lyase | chr2:10042325-10043641 REVERSE LENGTH=263	0	129730	172130	1	3	2
AT1G02500.1	AT1G02500.1 | Symbols: SAM1, SAM-1, MAT1, AtSAM1 | S-adenosylmethionine synthetase 1 | chr1:519037-520218 FORWARD LENGTH=393	0	131370	170000	0	3	4
AT5G11670.1	AT5G11670.1 | Symbols: ATNADP-ME2, NADP-ME2 | NADP-malic enzyme 2 | chr5:3754456-3758040 FORWARD LENGTH=588	0	132050	151130	0	7	4
AT3G63170.1	AT3G63170.1 | Symbols: | Chalcone-flavanone isomerase family protein | chr3:23334675-23335993 FORWARD LENGTH=279	0	132480	219490	0	3	5
AT3G25230.2	AT3G25230.2 | Symbols: ROF1, ATFKBP62, FKBP62 | rotamase FKBP 1 | chr3:9188257-9191175 FORWARD LENGTH=562	0	133330	102690	0	8	3
AT3G46440.1	AT3G46440.1 | Symbols: UXS5 | UDP-XYL synthase 5 | chr3:17089268-17091611 REVERSE LENGTH=341;AT5G59290.2 | Symbols: UXS3, ATUXS3 | UDP-glucuronic acid decarboxylase 3 | chr5:23915814-23917998 REVERSE LENGTH=357;AT2G28760.2 | Symbols: UXS6 | UDP-XYL synthas	0	133330	170400	0	5	4
AT2G21390.1	AT2G21390.1 | Symbols: | Coatomer, alpha subunit | chr2:9152428-9156577 FORWARD LENGTH=1218	0	133760	131990	0	2	2
AT5G54160.1	AT5G54160.1 | Symbols: ATOMT1, OMT1 | O-methyltransferase 1 | chr5:21982075-21984167 FORWARD LENGTH=363	0	134630	125820	0	6	7
AT5G50920.1	AT5G50920.1 | Symbols: CLPC, ATHSP93-V, HSP93-V, DCA1, CLPC1 | CLPC homologue 1 | chr5:20715710-20719800 REVERSE LENGTH=929;AT3G48870.1 | Symbols: ATCLPC, ATHSP93-III, HSP93-III | Clp ATPase | chr3:18122363-18126008 REVERSE LENGTH=952	0	135690	167660	0	7	8
AT1G18500.1	AT1G18500.1 | Symbols: MAML-4, IPMS1 | methylthioalkylmalate synthase-like 4 | chr1:6369347-6372861 FORWARD LENGTH=631;AT1G74040.1 | Symbols: IMS1, MAML-3, IPMS2 | 2-isopropylmalate synthase 1 | chr1:27842258-27845566 FORWARD LENGTH=631	0	136500	158930	0	7	3
AT1G29880.1	AT1G29880.1 | Symbols: | glycyl-tRNA synthetase / glycine--tRNA ligase | chr1:10459662-10462781 REVERSE LENGTH=729	0	139170	156450	0	8	8
AT3G09840.1	AT3G09840.1 | Symbols: CDC48, ATCDC48, CDC48A | cell division cycle 48 | chr3:3019494-3022832 FORWARD LENGTH=809;AT5G03340.1 | Symbols: | ATPase, AAA-type, CDC48 protein | chr5:810091-813133 REVERSE LENGTH=810;AT3G53230.1 | Symbols: | ATPase, AAA-type, C	0	140550	215380	0	8	7
AT3G03950.3	AT3G03950.3 | Symbols: ECT1 | evolutionarily conserved C-terminal region 1 | chr3:1021502-1023767 FORWARD LENGTH=428	0	140970	166600	0	5	2
AT2G33210.1	AT2G33210.1 | Symbols: HSP60-2 | heat shock protein 60-2 | chr2:14075093-14078568 REVERSE LENGTH=585	0	141970	135210	0	6	3
AT5G11710.1	AT5G11710.1 | Symbols: | ENTH/VHS family protein | chr5:3772981-3776316 FORWARD LENGTH=560	0	142480	169180	1	9	6
AT2G14260.1	AT2G14260.1 | Symbols: PIP | proline iminopeptidase | chr2:6041441-6043869 REVERSE LENGTH=380	0	143400	207930	0	4	4
AT2G34730.1	AT2G34730.1 | Symbols: | myosin heavy chain-related | chr2:14654611-14657443 FORWARD LENGTH=825	0	145570	176390	0	3	3
AT5G19990.1	AT5G19990.1 | Symbols: RPT6A, ATSUG1 | regulatory particle triple-A ATPase 6A | chr5:6752144-6754918 FORWARD LENGTH=419;AT5G20000.1 | Symbols: | AAA-type ATPase family protein | chr5:6756915-6759550 FORWARD LENGTH=419	0	145740	130000	0	9	7
AT5G66190.1	AT5G66190.1 | Symbols: ATLFNR1, FNR1 | ferredoxin-NADP(+)-oxidoreductase 1 | chr5:26451203-26453012 REVERSE LENGTH=360	0	145920	159840	0	2	4
AT1G07140.1	AT1G07140.1 | Symbols: SIRANBP | Pleckstrin homology (PH) domain superfamily protein | chr1:2192360-2193688 REVERSE LENGTH=228	0	147810	65522	0	9	2
AT2G14120.3	AT2G14120.3 | Symbols: DRP3B | dynamin related protein | chr2:5954253-5960015 REVERSE LENGTH=809	0	152780	142400	0	12	4
AT5G09650.1	AT5G09650.1 | Symbols: AtPPa6, PPa6 | pyrophosphorylase 6 | chr5:2991331-2993117 REVERSE LENGTH=300	0	154920	180180	2	5	3
AT5G64370.1	AT5G64370.1 | Symbols: BETA-UP, PYD3 | beta-ureidopropionase | chr5:25739264-25741031 FORWARD LENGTH=408	0	155270	166830	0	5	3
AT3G58500.1	AT3G58500.1 | Symbols: PP2A-4 | protein phosphatase 2A-4 | chr3:21635503-21638911 REVERSE LENGTH=313;AT2G42500.1 | Symbols: PP2A-3 | protein phosphatase 2A-3 | chr2:17698099-17701226 REVERSE LENGTH=313	0	155690	145740	0	7	6
AT5G28050.2	AT5G28050.2 | Symbols: | Cytidine/deoxycytidylate deaminase family protein | chr5:10044209-10045484 REVERSE LENGTH=204	0	156230	265190	0	2	2
AT1G30580.1	AT1G30580.1 | Symbols: | GTP binding | chr1:10831953-10835454 REVERSE LENGTH=394	0	156810	216070	0	6	2
AT3G19760.1	AT3G19760.1 | Symbols: EIF4A-III | eukaryotic initiation factor 4A-III | chr3:6863790-6866242 FORWARD LENGTH=408	0	157030	152300	0	5	2
AT5G48880.2	AT5G48880.2 | Symbols: PKT2, KAT5 | peroxisomal 3-keto-acyl-CoA thiolase 2 | chr5:19814576-19817021 REVERSE LENGTH=457	0	158980	182270	0	5	2
AT5G20890.1	AT5G20890.1 | Symbols: | TCP-1/cpn60 chaperonin family protein | chr5:7087020-7089906 REVERSE LENGTH=527	0	161040	75061	0	8	2
AT5G20290.1	AT5G20290.1 | Symbols: | Ribosomal protein S8e family protein | chr5:6851695-6853012 REVERSE LENGTH=222	0	162050	216660	0	5	3
AT1G20200.1	AT1G20200.1 | Symbols: EMB2719, HAP15 | PAM domain (PCI/PINT associated module) protein | chr1:7001409-7004154 REVERSE LENGTH=488	0	163280	162830	0	7	5
AT1G70830.1	AT1G70830.1 | Symbols: MLP28 | MLP-like protein 28 | chr1:26710203-26711395 REVERSE LENGTH=335	0	165060	214440	0	7	3
AT4G23600.1	AT4G23600.1 | Symbols: CORI3, JR2 | Tyrosine transaminase family protein | chr4:12310657-12312885 FORWARD LENGTH=422	0	165940	265220	0	8	4
AT2G19570.1	AT2G19570.1 | Symbols: CDA1, AT-CDA1, DESZ | cytidine deaminase 1 | chr2:8470598-8471503 REVERSE LENGTH=301	0	166350	258740	0	8	8
AT4G20850.1	AT4G20850.1 | Symbols: TPP2 | tripeptidyl peptidase ii | chr4:11160935-11169889 REVERSE LENGTH=1380	0	167140	248040	0	10	20
AT5G46290.3	AT5G46290.3 | Symbols: KASI | 3-ketoacyl-acyl carrier protein synthase I | chr5:18774439-18776629 REVERSE LENGTH=489	0	169920	160810	0	5	2
AT1G20020.1	AT1G20020.1 | Symbols: ATLFNR2, FNR2 | ferredoxin-NADP(+)-oxidoreductase 2 | chr1:6942851-6944868 FORWARD LENGTH=369	0	172740	231850	1	4	4
AT3G18190.1	AT3G18190.1 | Symbols: | TCP-1/cpn60 chaperonin family protein | chr3:6232226-6233836 FORWARD LENGTH=536	0	174420	199970	0	5	2
AT4G11820.2	AT4G11820.2 | Symbols: MVA1, FKP1 | hydroxymethylglutaryl-CoA synthase / HMG-CoA synthase / 3-hydroxy-3-methylglutaryl coenzyme A synthase | chr4:7109124-7111901 REVERSE LENGTH=461	0	176120	206530	0	5	5
AT1G56190.1	AT1G56190.1 | Symbols: | Phosphoglycerate kinase family protein | chr1:21028403-21030454 FORWARD LENGTH=478	0	176470	303060	1	4	4
AT4G34850.1	AT4G34850.1 | Symbols: LAP5 | Chalcone and stilbene synthase family protein | chr4:16608349-16609720 FORWARD LENGTH=392	0	176520	243620	0	4	3
AT1G17720.1	AT1G17720.1 | Symbols: ATB BETA | Protein phosphatase 2A, regulatory subunit PR55 | chr1:6093949-6098065 REVERSE LENGTH=501	0	178910	158330	0	4	2
AT3G49010.1	AT3G49010.1 | Symbols: ATBBC1, BBC1, RSU2 | breast basic conserved 1 | chr3:18166971-18168047 REVERSE LENGTH=206	0	179810	151100	0	4	4
AT5G50850.1	AT5G50850.1 | Symbols: MAB1 | Transketolase family protein | chr5:20689671-20692976 FORWARD LENGTH=363	0	182310	263810	1	9	7
AT2G46280.1	AT2G46280.1 | Symbols: TRIP-1, TIF3I1 | TGF-beta receptor interacting protein 1 | chr2:19003656-19005393 REVERSE LENGTH=328	0	184270	147830	0	5	3
AT2G24270.4	AT2G24270.4 | Symbols: ALDH11A3 | aldehyde dehydrogenase 11A3 | chr2:10327109-10329601 REVERSE LENGTH=503	0	184340	182280	0	6	7
AT5G52920.1	AT5G52920.1 | Symbols: PKP1, PKP-BETA1, PKP2 | plastidic pyruvate kinase beta subunit 1 | chr5:21463680-21466612 FORWARD LENGTH=579	0	185580	142910	0	7	3
AT3G06580.1	AT3G06580.1 | Symbols: GAL1, GALK | Mevalonate/galactokinase family protein | chr3:2049141-2051867 REVERSE LENGTH=496	0	185770	202270	0	6	6
AT4G34450.1	AT4G34450.1 | Symbols: | coatomer gamma-2 subunit, putative / gamma-2 coat protein, putative / gamma-2 COP, putative | chr4:16471956-16476795 FORWARD LENGTH=886	0	186630	164290	0	9	2
AT5G43060.1	AT5G43060.1 | Symbols: | Granulin repeat cysteine protease family protein | chr5:17269784-17272117 REVERSE LENGTH=463	0	189580	618620	0	2	5
AT1G23820.1	AT1G23820.1 | Symbols: SPDS1 | spermidine synthase 1 | chr1:8420278-8422724 FORWARD LENGTH=378	0	197290	237850	0	5	3
AT5G63860.1	AT5G63860.1 | Symbols: UVR8 | Regulator of chromosome condensation (RCC1) family protein | chr5:25554821-25558587 REVERSE LENGTH=440	0	198730	211590	0	8	5
AT3G03960.1	AT3G03960.1 | Symbols: | TCP-1/cpn60 chaperonin family protein | chr3:1024432-1027604 FORWARD LENGTH=549	0	198840	177520	0	6	5
AT1G74060.1	AT1G74060.1 | Symbols: | Ribosomal protein L6 family protein | chr1:27850033-27851299 REVERSE LENGTH=233;AT1G74050.1 | Symbols: | Ribosomal protein L6 family protein | chr1:27847256-27848680 REVERSE LENGTH=233	0	198900	122190	0	5	2
AT3G03250.1	AT3G03250.1 | Symbols: UGP, UGP1, AtUGP1 | UDP-GLUCOSE PYROPHOSPHORYLASE 1 | chr3:749761-754014 REVERSE LENGTH=469	0	198960	230260	0	6	7
AT4G26110.1	AT4G26110.1 | Symbols: NAP1;1, ATNAP1;1 | nucleosome assembly protein1;1 | chr4:13232712-13235502 FORWARD LENGTH=372	0	200240	136160	0	5	2
AT2G41840.1	AT2G41840.1 | Symbols: | Ribosomal protein S5 family protein | chr2:17460016-17461398 REVERSE LENGTH=285;AT3G57490.1 | Symbols: | Ribosomal protein S5 family protein | chr3:21279824-21280887 REVERSE LENGTH=276;AT1G59359.1 | Symbols: | Ribosomal protein	0	200490	153680	0	5	4
AT3G15290.1	AT3G15290.1 | Symbols: | 3-hydroxyacyl-CoA dehydrogenase family protein | chr3:5145054-5146613 FORWARD LENGTH=294	0	203680	190230	0	4	3
AT4G23920.1	AT4G23920.1 | Symbols: UGE2, ATUGE2 | UDP-D-glucose/UDP-D-galactose 4-epimerase 2 | chr4:12431416-12433666 FORWARD LENGTH=350	0	204230	250650	0	10	4
AT1G62380.1	AT1G62380.1 | Symbols: ACO2, ATACO2 | ACC oxidase 2 | chr1:23082340-23084068 FORWARD LENGTH=320	0	204700	276150	1	4	6
AT1G49600.1	AT1G49600.1 | Symbols: ATRBP47A, RBP47A | RNA-binding protein 47A | chr1:18357236-18360150 REVERSE LENGTH=445	0	205270	412090	1	6	3
AT1G79920.1	AT1G79920.1 | Symbols: | Heat shock protein 70 (Hsp 70) family protein | chr1:30058935-30062224 REVERSE LENGTH=831	0	206050	223370	0	5	7
AT1G78900.1	AT1G78900.1 | Symbols: VHA-A | vacuolar ATP synthase subunit A | chr1:29660463-29664575 FORWARD LENGTH=623	0	206070	143030	0	6	3
AT2G35490.1	AT2G35490.1 | Symbols: | Plastid-lipid associated protein PAP / fibrillin family protein | chr2:14912309-14913797 REVERSE LENGTH=376	0	208120	260770	1	5	3
AT1G53240.1	AT1G53240.1 | Symbols: mMDH1 | Lactate/malate dehydrogenase family protein | chr1:19854966-19856802 REVERSE LENGTH=341;AT3G15020.1 | Symbols: mMDH2 | Lactate/malate dehydrogenase family protein | chr3:5056139-5057941 FORWARD LENGTH=341	0	210180	241330	1	5	3
AT5G48300.1	AT5G48300.1 | Symbols: ADG1, APS1 | ADP glucose pyrophosphorylase 1 | chr5:19570326-19572557 FORWARD LENGTH=520	0	214580	187460	0	4	5
AT5G08640.1	AT5G08640.1 | Symbols: FLS, ATFLS1, FLS1 | flavonol synthase 1 | chr5:2804009-2805175 FORWARD LENGTH=336	0	214880	292940	0	8	3
AT3G51840.1	AT3G51840.1 | Symbols: ACX4, ATSCX, ATG6 | acyl-CoA oxidase 4 | chr3:19225653-19229008 REVERSE LENGTH=436	0	216200	249600	0	5	7
AT3G04610.1	AT3G04610.1 | Symbols: FLK | RNA-binding KH domain-containing protein | chr3:1250762-1254272 REVERSE LENGTH=577	0	221720	268230	0	3	3
AT2G31570.1	AT2G31570.1 | Symbols: ATGPX2, GPX2 | glutathione peroxidase 2 | chr2:13438211-13439775 REVERSE LENGTH=169	0	222310	194880	0	4	3
AT4G38630.1	AT4G38630.1 | Symbols: RPN10, MCB1, ATMCB1, MBP1 | regulatory particle non-ATPase 10 | chr4:18057357-18059459 REVERSE LENGTH=386	0	223530	262060	2	8	5
AT3G02530.1	AT3G02530.1 | Symbols: | TCP-1/cpn60 chaperonin family protein | chr3:528806-532457 REVERSE LENGTH=535;AT5G16070.1 | Symbols: | TCP-1/cpn60 chaperonin family protein | chr5:5247549-5251050 REVERSE LENGTH=535	0	224400	264320	0	7	6
AT2G43750.1	AT2G43750.1 | Symbols: OASB, ACS1, CPACS1, ATCS-B | O-acetylserine (thiol) lyase B | chr2:18129604-18132322 REVERSE LENGTH=392	0	225760	289170	0	4	4
AT1G12050.1	AT1G12050.1 | Symbols: | fumarylacetoacetase, putative | chr1:4072904-4075856 FORWARD LENGTH=421	0	229550	283100	0	11	6
AT4G27440.1	AT4G27440.1 | Symbols: PORB | protochlorophyllide oxidoreductase B | chr4:13725648-13727107 FORWARD LENGTH=401	0	230870	301280	2	9	3
AT2G44060.1	AT2G44060.1 | Symbols: | Late embryogenesis abundant protein, group 2 | chr2:18226922-18227988 FORWARD LENGTH=325	0	234040	233290	0	6	4
AT4G14880.1	AT4G14880.1 | Symbols: OASA1, OLD3, CYTACS1 | O-acetylserine (thiol) lyase (OAS-TL) isoform A1 | chr4:8518209-8520050 REVERSE LENGTH=322	0	237410	314790	0	7	5
AT4G04950.1	AT4G04950.1 | Symbols: | thioredoxin family protein | chr4:2517882-2519924 REVERSE LENGTH=488	0	238280	320590	0	8	5
AT1G07750.1	AT1G07750.1 | Symbols: | RmlC-like cupins superfamily protein | chr1:2404300-2405863 REVERSE LENGTH=356	0	241060	279620	0	8	8
AT4G08390.1	AT4G08390.1 | Symbols: SAPX | stromal ascorbate peroxidase | chr4:5314999-5317071 FORWARD LENGTH=372	0	243340	272110	0	4	3
AT3G52560.4	AT3G52560.4 | Symbols: UEV1D-4 | ubiquitin E2 variant 1D-4 | chr3:19494678-19495954 REVERSE LENGTH=164;AT2G36060.2 | Symbols: MMZ3, UEV1C | MMS ZWEI homologue 3 | chr2:15143012-15143998 REVERSE LENGTH=146;AT1G23260.1 | Symbols: MMZ1, UEV1A | MMS ZWEI homol	0	244750	486480	0	2	2
AT4G16155.1	AT4G16155.1 | Symbols: | dihydrolipoyl dehydrogenases | chr4:9153570-9157322 REVERSE LENGTH=630	0	246690	226580	0	5	3
AT2G04030.1	AT2G04030.1 | Symbols: CR88, EMB1956, HSP90.5, Hsp88.1, AtHsp90.5 | Chaperone protein htpG family protein | chr2:1281983-1285909 FORWARD LENGTH=780	0	247590	292860	0	8	4
AT5G23540.1	AT5G23540.1 | Symbols: | Mov34/MPN/PAD-1 family protein | chr5:7937772-7939339 FORWARD LENGTH=308	0	248980	233110	0	4	3
AT4G08870.1	AT4G08870.1 | Symbols: | Arginase/deacetylase superfamily protein | chr4:5646654-5648693 REVERSE LENGTH=344	0	250770	542050	0	5	4
AT1G21750.1	AT1G21750.1 | Symbols: ATPDIL1-1, ATPDI5, PDI5, PDIL1-1 | PDI-like 1-1 | chr1:7645767-7648514 FORWARD LENGTH=501	0	251460	307560	2	8	6
AT3G13930.1	AT3G13930.1 | Symbols: | Dihydrolipoamide acetyltransferase, long form protein | chr3:4596240-4600143 FORWARD LENGTH=539	0	252360	250640	0	8	10
AT1G49760.1	AT1G49760.1 | Symbols: PAB8, PABP8 | poly(A) binding protein 8 | chr1:18416740-18419753 FORWARD LENGTH=671	0	252880	370020	1	7	4
AT4G26840.1	AT4G26840.1 | Symbols: SUM1, SUMO 1, SUMO1, ATSUMO1 | small ubiquitin-like modifier 1 | chr4:13497466-13498458 FORWARD LENGTH=100	0	268970	433930	0	3	4
AT2G47470.1	AT2G47470.1 | Symbols: ATPDIL2-1, UNE5, MEE30, PDI11, ATPDI11 | thioredoxin family protein | chr2:19481503-19483683 FORWARD LENGTH=361	0	273170	402580	1	9	9
AT1G62940.1	AT1G62940.1 | Symbols: ACOS5 | acyl-CoA synthetase 5 | chr1:23310554-23312747 FORWARD LENGTH=542	0	273830	281360	1	7	7
AT3G23990.1	AT3G23990.1 | Symbols: HSP60, HSP60-3B | heat shock protein 60 | chr3:8669013-8672278 FORWARD LENGTH=577	0	277740	301110	1	18	11
AT5G02490.1	AT5G02490.1 | Symbols: | Heat shock protein 70 (Hsp 70) family protein | chr5:550296-552565 REVERSE LENGTH=653;AT1G56410.1 | Symbols: ERD2, HSP70T-1 | heat shock protein 70 (Hsp 70) family protein | chr1:21117147-21119241 FORWARD LENGTH=617	0	280250	259170	1	7	4
AT1G45000.1	AT1G45000.1 | Symbols: | AAA-type ATPase family protein | chr1:17009220-17011607 FORWARD LENGTH=399;AT5G43010.1 | Symbols: RPT4A | regulatory particle triple-A ATPase 4A | chr5:17248563-17251014 REVERSE LENGTH=399	0	285420	177990	0	8	2
AT1G68010.2	AT1G68010.2 | Symbols: HPR | hydroxypyruvate reductase | chr1:25493418-25495720 FORWARD LENGTH=387	0	285590	348740	0	3	2
AT2G38040.1	AT2G38040.1 | Symbols: CAC3 | acetyl Co-enzyme a carboxylase carboxyltransferase alpha subunit | chr2:15917612-15920749 FORWARD LENGTH=769	0	286170	323820	0	15	9
ATCG00480.1	ATCG00480.1 | Symbols: ATPB, PB | ATP synthase subunit beta | chrC:52660-54156 REVERSE LENGTH=498	0	286990	313780	2	11	5
AT3G55280.1	AT3G55280.1 | Symbols: RPL23AB | ribosomal protein L23AB | chr3:20500667-20501519 FORWARD LENGTH=154;AT2G39460.1 | Symbols: ATRPL23A, RPL23A, RPL23AA | ribosomal protein L23AA | chr2:16475049-16475904 FORWARD LENGTH=154	0	290660	313520	0	3	2
AT2G45600.1	AT2G45600.1 | Symbols: | alpha/beta-Hydrolases superfamily protein | chr2:18789799-18790788 FORWARD LENGTH=329	0	293230	188460	0	5	2
AT4G24280.1	AT4G24280.1 | Symbols: cpHsc70-1 | chloroplast heat shock protein 70-1 | chr4:12590094-12593437 FORWARD LENGTH=718	0	294900	387470	0	9	8
CON__Q3SZR3		0	297770	330090	1	2	4
AT1G60710.1	AT1G60710.1 | Symbols: ATB2 | NAD(P)-linked oxidoreductase superfamily protein | chr1:22355073-22356627 REVERSE LENGTH=345	0	309630	376900	0	7	6
AT5G27850.1	AT5G27850.1 | Symbols: | Ribosomal protein L18e/L15 superfamily protein | chr5:9873169-9874297 FORWARD LENGTH=187;AT3G05590.1 | Symbols: RPL18 | ribosomal protein L18 | chr3:1621511-1622775 FORWARD LENGTH=187	0	312460	336270	0	4	2
AT3G12145.1	AT3G12145.1 | Symbols: FLR1, FLOR1 | Leucine-rich repeat (LRR) family protein | chr3:3874764-3876075 REVERSE LENGTH=325	0	312910	239540	0	8	3
AT2G20580.1	AT2G20580.1 | Symbols: RPN1A, ATRPN1A | 26S proteasome regulatory subunit S2 1A | chr2:8859211-8864699 FORWARD LENGTH=891	0	316100	344660	0	14	8
AT1G12230.2	AT1G12230.2 | Symbols: | Aldolase superfamily protein | chr1:4148050-4150708 FORWARD LENGTH=427	0	326600	555330	0	8	5
AT3G47520.1	AT3G47520.1 | Symbols: MDH | malate dehydrogenase | chr3:17513657-17514868 FORWARD LENGTH=403	0	326650	470380	1	12	9
AT5G43830.1	AT5G43830.1 | Symbols: | Aluminium induced protein with YGL and LRDR motifs | chr5:17622593-17624239 REVERSE LENGTH=251	0	346120	523890	0	3	4
AT1G69740.1	AT1G69740.1 | Symbols: HEMB1 | Aldolase superfamily protein | chr1:26232197-26234713 FORWARD LENGTH=430	0	350170	438370	3	7	7
AT3G22110.1	AT3G22110.1 | Symbols: PAC1 | 20S proteasome alpha subunit C1 | chr3:7792819-7793571 REVERSE LENGTH=250	0	352860	328570	2	6	3
AT4G29040.1	AT4G29040.1 | Symbols: RPT2a | regulatory particle AAA-ATPase 2A | chr4:14312369-14314386 FORWARD LENGTH=443;AT2G20140.1 | Symbols: | AAA-type ATPase family protein | chr2:8692736-8694837 FORWARD LENGTH=443	0	367440	205840	0	10	3
AT2G47730.1	AT2G47730.1 | Symbols: ATGSTF8, ATGSTF5, GST6, GSTF8 | glutathione S-transferase phi 8 | chr2:19558213-19559266 FORWARD LENGTH=263	0	371860	1353200	0	2	5
AT1G24020.1	AT1G24020.1 | Symbols: MLP423 | MLP-like protein 423 | chr1:8500653-8501458 REVERSE LENGTH=155	0	372260	737200	2	6	7
AT3G58510.1	AT3G58510.1 | Symbols: | DEA(D/H)-box RNA helicase family protein | chr3:21640608-21643464 FORWARD LENGTH=612	0	374340	314440	1	7	2
AT1G06000.1	AT1G06000.1 | Symbols: | UDP-Glycosyltransferase superfamily protein | chr1:1820495-1821802 REVERSE LENGTH=435	0	387280	597730	0	9	12
AT1G20010.1	AT1G20010.1 | Symbols: TUB5 | tubulin beta-5 chain | chr1:6938033-6940481 REVERSE LENGTH=449	0	389150	155530	2	2	2
AT3G52590.1	AT3G52590.1 | Symbols: UBQ1, EMB2167, ERD16, HAP4 | ubiquitin extension protein 1 | chr3:19505668-19506681 FORWARD LENGTH=128;AT2G36170.1 | Symbols: | Ubiquitin supergroup;Ribosomal protein L40e | chr2:15172153-15173046 FORWARD LENGTH=128;AT2G35635.1 | Sy	0	392060	617130	0	8	6
AT3G45030.1	AT3G45030.1 | Symbols: | Ribosomal protein S10p/S20e family protein | chr3:16471606-16472312 REVERSE LENGTH=124;AT5G62300.1 | Symbols: | Ribosomal protein S10p/S20e family protein | chr5:25021388-25022235 REVERSE LENGTH=124	0	404750	789370	2	3	3
AT2G21330.1	AT2G21330.1 | Symbols: FBA1 | fructose-bisphosphate aldolase 1 | chr2:9128416-9130152 REVERSE LENGTH=399	0	418760	664060	0	3	3
AT1G57720.1	AT1G57720.1 | Symbols: | Translation elongation factor EF1B, gamma chain | chr1:21377873-21380114 FORWARD LENGTH=413	0	426590	384130	2	15	9
AT3G22960.1	AT3G22960.1 | Symbols: PKP1, PKP-ALPHA | Pyruvate kinase family protein | chr3:8139369-8141771 FORWARD LENGTH=596	0	436250	438680	0	6	3
AT5G24780.1	AT5G24780.1 | Symbols: VSP1, ATVSP1 | vegetative storage protein 1 | chr5:8507783-8508889 REVERSE LENGTH=270	0	444180	857430	1	4	3
AT2G33150.1	AT2G33150.1 | Symbols: PKT3, PED1, KAT2 | peroxisomal 3-ketoacyl-CoA thiolase 3 | chr2:14047814-14050983 REVERSE LENGTH=462	0	476580	358090	0	15	9
AT1G02050.1	AT1G02050.1 | Symbols: LAP6 | Chalcone and stilbene synthase family protein | chr1:359164-360441 REVERSE LENGTH=395	0	491760	969270	0	6	7
AT3G10850.1	AT3G10850.1 | Symbols: GLX2-2, GLY2 | Metallo-hydrolase/oxidoreductase superfamily protein | chr3:3397756-3399522 REVERSE LENGTH=258	0	509270	427280	1	5	2
AT1G12900.1	AT1G12900.1 | Symbols: GAPA-2 | glyceraldehyde 3-phosphate dehydrogenase A subunit 2 | chr1:4392634-4394283 REVERSE LENGTH=399	0	518040	434740	1	3	3
AT1G23310.1	AT1G23310.1 | Symbols: GGT1, AOAT1, GGAT1 | glutamate:glyoxylate aminotransferase | chr1:8268720-8271329 REVERSE LENGTH=481	0	554010	535670	0	11	2
AT4G09800.1	AT4G09800.1 | Symbols: RPS18C | S18 ribosomal protein | chr4:6173818-6174963 FORWARD LENGTH=152;AT1G34030.1 | Symbols: | Ribosomal protein S13/S18 family | chr1:12370285-12371465 REVERSE LENGTH=152;AT1G22780.1 | Symbols: PFL, RPS18A, PFL1 | Ribosomal prot	0	556840	761870	0	3	2
AT5G44340.1	AT5G44340.1 | Symbols: TUB4 | tubulin beta chain 4 | chr5:17859442-17860994 REVERSE LENGTH=444	0	571840	322990	1	7	3
AT5G11170.1	AT5G11170.1 | Symbols: | DEAD/DEAH box RNA helicase family protein | chr5:3553334-3556646 FORWARD LENGTH=427;AT5G11200.2 | Symbols: | DEAD/DEAH box RNA helicase family protein | chr5:3567389-3570686 FORWARD LENGTH=486	0	578280	657790	1	7	4
AT3G09200.1	AT3G09200.1 | Symbols: | Ribosomal protein L10 family protein | chr3:2823364-2825020 REVERSE LENGTH=320;AT2G40010.1 | Symbols: | Ribosomal protein L10 family protein | chr2:16708578-16710448 REVERSE LENGTH=317;AT3G11250.1 | Symbols: | Ribosomal protein	0	586700	496070	1	7	7
AT5G15490.1	AT5G15490.1 | Symbols: | UDP-glucose 6-dehydrogenase family protein | chr5:5027872-5029314 REVERSE LENGTH=480	0	595600	541720	0	6	5
AT2G02470.1	AT2G02470.1 | Symbols: AL6 | alfin-like 6 | chr2:652837-654621 FORWARD LENGTH=256	0	599610	222950	0	4	3
AT5G24420.1	AT5G24420.1 | Symbols: PGL5 | 6-phosphogluconolactonase 5 | chr5:8336943-8337879 REVERSE LENGTH=252	0	621830	1005600	1	8	6
AT2G01140.1	AT2G01140.1 | Symbols: | Aldolase superfamily protein | chr2:95006-96491 REVERSE LENGTH=391	0	624840	692040	1	14	11
ATCG00120.1	ATCG00120.1 | Symbols: ATPA | ATP synthase subunit alpha | chrC:9938-11461 REVERSE LENGTH=507	0	630470	662560	3	6	6
AT5G06290.1	AT5G06290.1 | Symbols: 2-Cys Prx B, 2CPB | 2-cysteine peroxiredoxin B | chr5:1919380-1921211 FORWARD LENGTH=273	0	676850	2023600	0	2	3
AT3G42790.1	AT3G42790.1 | Symbols: AL3 | alfin-like 3 | chr3:14878128-14879618 REVERSE LENGTH=250	0	685950	803510	0	6	6
AT4G16143.1	AT4G16143.1 | Symbols: IMPA-2 | importin alpha isoform 2 | chr4:9134450-9137134 REVERSE LENGTH=535	0	699800	310410	1	18	4
AT3G55870.1	AT3G55870.1 | Symbols: | ADC synthase superfamily protein | chr3:20731326-20733765 FORWARD LENGTH=492	0	730370	477420	1	9	5
AT1G19570.1	AT1G19570.1 | Symbols: DHAR1, ATDHAR1, DHAR5 | dehydroascorbate reductase | chr1:6773462-6774413 REVERSE LENGTH=213;AT1G19550.1 | Symbols: | Glutathione S-transferase family protein | chr1:6767451-6767983 REVERSE LENGTH=153	0	735950	885990	2	7	5
AT5G43960.1	AT5G43960.1 | Symbols: | Nuclear transport factor 2 (NTF2) family protein with RNA binding (RRM-RBD-RNP motifs) domain | chr5:17689154-17691653 REVERSE LENGTH=450	0	755290	761180	2	6	5
AT2G36880.1	AT2G36880.1 | Symbols: MAT3 | methionine adenosyltransferase 3 | chr2:15479721-15480893 REVERSE LENGTH=390	0	805620	939290	0	4	4
AT4G22320.1	AT4G22320.1 | Symbols: | unknown protein; BEST Arabidopsis thaliana protein match is: unknown protein (TAIR:AT5G55210.1); Has 8953 Blast hits to 5363 proteins in 542 species: Archae - 33; Bacteria - 806; Metazoa - 2454; Fungi - 831; Plants - 279; Viruses	0	930270	254350	0	14	6
CON__P02662		0	1094300	934900	1	4	4
AT1G06500.1	AT1G06500.1 | Symbols: | unknown protein; Has 25 Blast hits to 25 proteins in 10 species: Archae - 0; Bacteria - 0; Metazoa - 0; Fungi - 0; Plants - 25; Viruses - 0; Other Eukaryotes - 0 (source: NCBI BLink). | chr1:1990176-1990586 FORWARD LENGTH=136	0	1173600	270020	0	18	4
AT1G58025.2	AT1G58025.2 | Symbols: | DNA-binding bromodomain-containing protein | chr1:21457755-21461757 REVERSE LENGTH=582	0	1204800	322630	0	30	17
AT1G50620.1	AT1G50620.1 | Symbols: | RING/FYVE/PHD zinc finger superfamily protein | chr1:18748537-18751005 FORWARD LENGTH=629	0	1281300	259230	0	37	9
AT4G33010.1	AT4G33010.1 | Symbols: AtGLDP1, GLDP1 | glycine decarboxylase P-protein 1 | chr4:15926852-15931150 REVERSE LENGTH=1037	0	1485200	2660700	0	21	16
AT3G26650.1	AT3G26650.1 | Symbols: GAPA, GAPA-1 | glyceraldehyde 3-phosphate dehydrogenase A subunit | chr3:9795226-9796848 FORWARD LENGTH=396	0	1697900	1598600	0	14	12
AT3G22990.1	AT3G22990.1 | Symbols: LFR | ARM repeat superfamily protein | chr3:8164015-8166145 FORWARD LENGTH=460	0	1774800	279540	0	36	6
AT3G14990.1	AT3G14990.1 | Symbols: | Class I glutamine amidotransferase-like superfamily protein | chr3:5047510-5049621 FORWARD LENGTH=392	0	2243800	1702700	0	6	5
AT3G04120.1	AT3G04120.1 | Symbols: GAPC, GAPC-1, GAPC1 | glyceraldehyde-3-phosphate dehydrogenase C subunit 1 | chr3:1081077-1083131 FORWARD LENGTH=338	0	2366300	809730	2	21	7
AT3G09820.1	AT3G09820.1 | Symbols: ADK1, ATADK1 | adenosine kinase 1 | chr3:3012122-3014624 FORWARD LENGTH=344	0	3942000	2119500	0	20	7
AT3G11200.1	AT3G11200.1 | Symbols: AL2 | alfin-like 2 | chr3:3508387-3510418 REVERSE LENGTH=246	0	6479500	5077300	2	4	3
AT4G39330.1	AT4G39330.1 | Symbols: ATCAD9, CAD9 | cinnamyl alcohol dehydrogenase 9 | chr4:18291268-18292772 FORWARD LENGTH=360	0	135020	0	0	4	1
AT1G09620.1	AT1G09620.1 | Symbols: | ATP binding;leucine-tRNA ligases;aminoacyl-tRNA ligases;nucleotide binding;ATP binding;aminoacyl-tRNA ligases | chr1:3113077-3116455 REVERSE LENGTH=1091	0	153210	0	0	4	1
AT4G38970.1	AT4G38970.1 | Symbols: FBA2 | fructose-bisphosphate aldolase 2 | chr4:18163714-18165659 REVERSE LENGTH=398	0	641430	0	2	9	3
AT5G25980.2	AT5G25980.2 | Symbols: TGG2, BGLU37 | glucoside glucohydrolase 2 | chr5:9072730-9075477 FORWARD LENGTH=547	0	1128100	0	1	17	4
AT1G07890.3	AT1G07890.3 | Symbols: APX1, MEE6, CS1, ATAPX1, ATAPX01 | ascorbate peroxidase 1 | chr1:2438005-2439435 FORWARD LENGTH=250	289860	3243100	2060200	3	26	16
AT2G43090.1	AT2G43090.1 | Symbols: | Aconitase/3-isopropylmalate dehydratase protein | chr2:17918957-17919712 FORWARD LENGTH=251	0	0	261340	0	1	6
AT2G19520.1	AT2G19520.1 | Symbols: FVE, ACG1, MSI4, NFC4, NFC04, ATMSI4 | Transducin family protein / WD-40 repeat family protein | chr2:8456006-8459235 FORWARD LENGTH=507	228830	107570	181360	2	8	5
AT2G37270.1	AT2G37270.1 | Symbols: ATRPS5B, RPS5B | ribosomal protein 5B | chr2:15647883-15649042 REVERSE LENGTH=207	316060	154290	0	2	4	1
AT3G44690.1	AT3G44690.1 | Symbols: | unknown protein; Has 30201 Blast hits to 17322 proteins in 780 species: Archae - 12; Bacteria - 1396; Metazoa - 17338; Fungi - 3422; Plants - 5037; Viruses - 0; Other Eukaryotes - 2996 (source: NCBI BLink). | chr3:16230685-1623421	534580	360880	362490	9	8	8
CON__P13647	;contaminant_KERATIN17	371380	405920	417920	2	9	7
AT4G09000.2	AT4G09000.2 | Symbols: GRF1, GF14 CHI | general regulatory factor 1 | chr4:5775387-5777157 FORWARD LENGTH=318	385880	412390	415450	2	12	6
AT3G25530.1	AT3G25530.1 | Symbols: GHBDH, ATGHBDH, GLYR1, GR1 | glyoxylate reductase 1 | chr3:9271949-9273514 REVERSE LENGTH=289	383960	412790	515330	5	9	5
CON__P02768-1		1042400	428970	464050	9	17	15
AT2G38230.1	AT2G38230.1 | Symbols: ATPDX1.1, PDX1.1 | pyridoxine biosynthesis 1.1 | chr2:16011475-16012404 FORWARD LENGTH=309	256100	430650	1352900	6	22	22
AT5G43990.2	AT5G43990.2 | Symbols: SUVR2, SDG18 | SET-domain containing protein lysine methyltransferase family protein | chr5:17698454-17701733 FORWARD LENGTH=740	658890	431850	263260	5	5	5
AT3G55120.1	AT3G55120.1 | Symbols: TT5, A11, CFI | Chalcone-flavanone isomerase family protein | chr3:20430248-20431415 REVERSE LENGTH=246	1084200	488300	805650	3	8	7
AT5G58290.1	AT5G58290.1 | Symbols: RPT3 | regulatory particle triple-A ATPase 3 | chr5:23569155-23571116 FORWARD LENGTH=408	105150	526870	183960	2	12	3
AT5G19510.1	AT5G19510.1 | Symbols: | Translation elongation factor EF1B/ribosomal protein S6 family protein | chr5:6581854-6583137 REVERSE LENGTH=224	916520	622520	582920	3	7	9
AT5G01410.1	AT5G01410.1 | Symbols: PDX1, ATPDX1.3, RSR4, PDX1.3, ATPDX1 | Aldolase-type TIM barrel family protein | chr5:172576-173505 REVERSE LENGTH=309	430250	647470	1199900	3	12	14
AT4G34110.1	AT4G34110.1 | Symbols: PAB2, PABP2, ATPAB2 | poly(A) binding protein 2 | chr4:16336732-16339892 FORWARD LENGTH=629	373450	696610	577470	3	11	6
AT1G71080.1	AT1G71080.1 | Symbols: | RNA polymerase II transcription elongation factor | chr1:26809987-26811645 REVERSE LENGTH=326	1044600	739500	567530	9	15	7
AT5G35200.1	AT5G35200.1 | Symbols: | ENTH/ANTH/VHS superfamily protein | chr5:13462463-13465581 REVERSE LENGTH=544	183400	746530	198060	2	19	6
AT1G32060.1	AT1G32060.1 | Symbols: PRK | phosphoribulokinase | chr1:11532668-11534406 FORWARD LENGTH=395	202020	781920	905300	3	22	19
CON__P02533	;contaminant_KERATIN05	775650	803680	692850	6	19	10
AT2G41530.1	AT2G41530.1 | Symbols: ATSFGH, SFGH | S-formylglutathione hydrolase | chr2:17323656-17325430 REVERSE LENGTH=284	1087400	845790	1109300	3	5	6
AT3G06650.1	AT3G06650.1 | Symbols: ACLB-1 | ATP-citrate lyase B-1 | chr3:2079247-2082633 REVERSE LENGTH=608	260890	859840	606750	2	18	8
AT4G27000.1	AT4G27000.1 | Symbols: ATRBP45C | RNA-binding (RRM/RBD/RNP motifs) family protein | chr4:13554983-13557763 REVERSE LENGTH=415	257480	905000	620330	2	18	8
AT2G21060.1	AT2G21060.1 | Symbols: ATGRP2B, ATCSP4, GRP2B | glycine-rich protein 2B | chr2:9036983-9037588 REVERSE LENGTH=201	1995800	924680	929440	2	12	7
AT3G53750.1	AT3G53750.1 | Symbols: ACT3 | actin 3 | chr3:19915924-19917371 FORWARD LENGTH=377;AT2G37620.1 | Symbols: ACT1, AAc1 | actin 1 | chr2:15779761-15781241 FORWARD LENGTH=377	1375300	936190	770560	4	9	6
AT1G26630.1	AT1G26630.1 | Symbols: FBR12, ATELF5A-2, ELF5A-2 | Eukaryotic translation initiation factor 5A-1 (eIF-5A 1) protein | chr1:9205968-9207098 FORWARD LENGTH=159	728250	950340	2523000	2	5	6
AT1G72370.1	AT1G72370.1 | Symbols: P40, AP40, RP40, RPSAA | 40s ribosomal protein SA | chr1:27243148-27244842 REVERSE LENGTH=298	1607000	1013400	1218600	7	16	10
AT3G05530.1	AT3G05530.1 | Symbols: RPT5A, ATS6A.2 | regulatory particle triple-A ATPase 5A | chr3:1603540-1605993 FORWARD LENGTH=424;AT1G09100.1 | Symbols: RPT5B | 26S proteasome AAA-ATPase subunit RPT5B | chr1:2936675-2939258 REVERSE LENGTH=423	602210	1076300	968960	4	19	8
AT2G29560.1	AT2G29560.1 | Symbols: ENOC | cytosolic enolase | chr2:12646635-12649694 FORWARD LENGTH=475	450110	1113100	823920	6	28	16
CON__P35908v2	;contaminant_KERATIN22;	1149500	1131700	3230600	22	29	30
AT3G03540.1	AT3G03540.1 | Symbols: NPC5 | non-specific phospholipase C5 | chr3:846350-848297 REVERSE LENGTH=521	250370	1160900	1110500	6	28	12
AT5G28540.1	AT5G28540.1 | Symbols: BIP1 | heat shock protein 70 (Hsp 70) family protein | chr5:10540665-10543274 REVERSE LENGTH=669	474440	1251700	1048800	5	35	24
AT5G56010.1	AT5G56010.1 | Symbols: HSP81-3, Hsp81.3, AtHsp90-3, AtHsp90.3 | heat shock protein 81-3 | chr5:22681410-22683911 FORWARD LENGTH=699;AT5G56000.1 | Symbols: Hsp81.4, AtHsp90.4 | HEAT SHOCK PROTEIN 81.4 | chr5:22677602-22680067 REVERSE LENGTH=699	229820	1273000	1637800	2	16	16
AT4G25130.1	AT4G25130.1 | Symbols: PMSR4 | peptide met sulfoxide reductase 4 | chr4:12898802-12899998 REVERSE LENGTH=258	936540	1275300	2239400	6	6	10
AT3G13490.1	AT3G13490.1 | Symbols: OVA5, ATKRS-2 | Lysyl-tRNA synthetase, class II | chr3:4395984-4399302 REVERSE LENGTH=602	151720	1294300	395950	3	26	14
AT4G20360.1	AT4G20360.1 | Symbols: ATRAB8D, ATRABE1B, RABE1b | RAB GTPase homolog E1B | chr4:10990036-10991466 FORWARD LENGTH=476	305350	1301800	1617900	4	28	16
AT2G21660.1	AT2G21660.1 | Symbols: ATGRP7, CCR2, GR-RBP7, GRP7 | cold, circadian rhythm, and rna binding 2 | chr2:9265477-9266316 REVERSE LENGTH=176	1792000	1352300	2423700	6	8	11
AT4G33680.1	AT4G33680.1 | Symbols: AGD2 | Pyridoxal phosphate (PLP)-dependent transferases superfamily protein | chr4:16171847-16174630 REVERSE LENGTH=461	389220	1400400	2092600	2	21	22
AT4G10320.1	AT4G10320.1 | Symbols: | tRNA synthetase class I (I, L, M and V) family protein | chr4:6397526-6404509 REVERSE LENGTH=1190	637870	1434900	723630	6	43	10
AT2G36530.1	AT2G36530.1 | Symbols: LOS2, ENO2 | Enolase | chr2:15321081-15323786 REVERSE LENGTH=444	566990	1455700	1362500	5	23	12
AT3G57560.1	AT3G57560.1 | Symbols: NAGK | N-acetyl-l-glutamate kinase | chr3:21311164-21312207 REVERSE LENGTH=347	492760	1481500	695430	6	18	9
AT1G17100.1	AT1G17100.1 | Symbols: | SOUL heme-binding family protein | chr1:5844766-5845539 FORWARD LENGTH=232	721890	1502700	1629600	2	11	6
AT3G09440.1	AT3G09440.1 | Symbols: | Heat shock protein 70 (Hsp 70) family protein | chr3:2903434-2905632 REVERSE LENGTH=649	178540	1516900	567310	2	25	16
AT1G67090.1	AT1G67090.1 | Symbols: RBCS1A | ribulose bisphosphate carboxylase small chain 1A | chr1:25048465-25049249 REVERSE LENGTH=180	990470	1532600	2878900	2	12	13
AT5G26710.1	AT5G26710.1 | Symbols: | Glutamyl/glutaminyl-tRNA synthetase, class Ic | chr5:9305673-9308247 FORWARD LENGTH=719	423450	1681100	919370	7	34	16
AT5G43940.2	AT5G43940.2 | Symbols: HOT5 | GroES-like zinc-binding dehydrogenase family protein | chr5:17684265-17686379 FORWARD LENGTH=391	538480	1700700	2016900	2	14	11
AT1G54270.1	AT1G54270.1 | Symbols: EIF4A-2 | eif4a-2 | chr1:20260495-20262018 FORWARD LENGTH=412;AT1G72730.1 | Symbols: | DEA(D/H)-box RNA helicase family protein | chr1:27378040-27379593 REVERSE LENGTH=414	281860	1738000	892850	3	17	10
AT1G47128.1	AT1G47128.1 | Symbols: RD21, RD21A | Granulin repeat cysteine protease family protein | chr1:17283139-17285609 REVERSE LENGTH=462	526010	1823500	1151300	2	12	5
AT3G52930.1	AT3G52930.1 | Symbols: | Aldolase superfamily protein | chr3:19627383-19628874 REVERSE LENGTH=358	738820	1920400	1587400	10	40	18
AT3G18780.2	AT3G18780.2 | Symbols: ACT2, DER1, LSR2, ENL2 | actin 2 | chr3:6475535-6476832 FORWARD LENGTH=377;AT1G49240.1 | Symbols: ACT8 | actin 8 | chr1:18216539-18217947 FORWARD LENGTH=377	1161600	1962900	1017700	6	18	9
AT1G48120.1	AT1G48120.1 | Symbols: | hydrolases;protein serine/threonine phosphatases | chr1:17774238-17779624 REVERSE LENGTH=1340	1432500	2233800	1871100	22	63	42
AT3G16640.1	AT3G16640.1 | Symbols: TCTP | translationally controlled tumor protein | chr3:5669709-5670729 REVERSE LENGTH=168	1912500	2264000	3503900	5	8	9
CON__P13645	;contaminant_KERATIN03	3779600	2729400	4743300	48	32	27
AT2G40660.1	AT2G40660.1 | Symbols: | Nucleic acid-binding, OB-fold-like protein | chr2:16966011-16968866 FORWARD LENGTH=389	4745800	2963000	2352500	21	19	12
AT2G39730.1	AT2G39730.1 | Symbols: RCA | rubisco activase | chr2:16570951-16573345 REVERSE LENGTH=474	2279600	3160000	1886700	14	24	24
AT2G28190.1	AT2G28190.1 | Symbols: CSD2, CZSOD2 | copper/zinc superoxide dismutase 2 | chr2:12014548-12016303 FORWARD LENGTH=216	4099600	3404300	3299500	7	22	9
CON__P35527	;contaminant_KERATIN02	5123600	3660100	3121000	35	42	18
AT2G17630.1	AT2G17630.1 | Symbols: | Pyridoxal phosphate (PLP)-dependent transferases superfamily protein | chr2:7666637-7667905 FORWARD LENGTH=422	3256000	3752400	3539700	16	18	10
AT5G26000.1	AT5G26000.1 | Symbols: TGG1, BGLU38 | thioglucoside glucohydrolase 1 | chr5:9079678-9082347 REVERSE LENGTH=541	1559300	3876800	2308900	7	22	9
AT5G03300.1	AT5G03300.1 | Symbols: ADK2 | adenosine kinase 2 | chr5:796573-798997 FORWARD LENGTH=345	2482300	4245800	4152400	25	32	20
AT4G14960.2	AT4G14960.2 | Symbols: TUA6 | Tubulin/FtsZ family protein | chr4:8548769-8550319 REVERSE LENGTH=450	1998600	4581100	1669500	8	33	13
AT5G62700.1	AT5G62700.1 | Symbols: TUB3 | tubulin beta chain 3 | chr5:25184501-25186426 FORWARD LENGTH=450;AT5G62690.1 | Symbols: TUB2 | tubulin beta chain 2 | chr5:25181560-25183501 FORWARD LENGTH=450	835970	5214900	1360700	14	60	16
AT1G42970.1	AT1G42970.1 | Symbols: GAPB | glyceraldehyde-3-phosphate dehydrogenase B subunit | chr1:16127552-16129584 FORWARD LENGTH=447	1789600	5446600	6987800	9	26	15
AT1G20620.1	AT1G20620.1 | Symbols: CAT3, SEN2, ATCAT3 | catalase 3 | chr1:7143142-7146193 FORWARD LENGTH=492	2531000	5701300	6081400	8	34	21
AT5G09810.1	AT5G09810.1 | Symbols: ACT7 | actin 7 | chr5:3052809-3054220 FORWARD LENGTH=377	4282100	6033200	5786400	23	26	19
AT1G04410.1	AT1G04410.1 | Symbols: | Lactate/malate dehydrogenase family protein | chr1:1189418-1191267 REVERSE LENGTH=332	2810800	6050500	3838600	4	38	18
AT4G38680.1	AT4G38680.1 | Symbols: GRP2, CSDP2, CSP2, ATCSP2 | glycine rich protein 2 | chr4:18072240-18072851 REVERSE LENGTH=203	4038400	6119400	4275400	5	14	9
AT3G15730.1	AT3G15730.1 | Symbols: PLDALPHA1, PLD | phospholipase D alpha 1 | chr3:5330835-5333474 FORWARD LENGTH=810	3710000	6325300	3352500	5	36	23
AT5G60390.1	AT5G60390.1 | Symbols: | GTP binding Elongation factor Tu family protein | chr5:24289226-24290675 FORWARD LENGTH=449;AT1G07940.1 | Symbols: | GTP binding Elongation factor Tu family protein | chr1:2463350-2464792 REVERSE LENGTH=449;AT1G07930.1 | Symbols:	1832200	6809900	7359100	9	22	14
CON__P04264	;contaminant_KERATIN13	7189100	7045700	7857300	56	64	44
AT5G20010.1	AT5G20010.1 | Symbols: RAN-1, RAN1, ATRAN1 | RAS-related nuclear protein-1 | chr5:6760364-6761747 FORWARD LENGTH=221;AT5G55190.1 | Symbols: RAN3, ATRAN3 | RAN GTPase 3 | chr5:22392285-22393957 FORWARD LENGTH=221;AT5G20020.1 | Symbols: RAN2 | RAS-related GT	6016100	7456100	14379000	7	19	15
AT1G19480.1	AT1G19480.1 | Symbols: | DNA glycosylase superfamily protein | chr1:6744520-6746144 FORWARD LENGTH=382	9854600	7838800	7902800	36	61	42
AT5G02500.1	AT5G02500.1 | Symbols: HSC70-1, HSP70-1, AT-HSC70-1, HSC70 | heat shock cognate protein 70-1 | chr5:554055-556334 REVERSE LENGTH=651	2970200	8308200	7103100	39	113	83
ATCG00490.1	ATCG00490.1 | Symbols: RBCL | ribulose-bisphosphate carboxylases | chrC:54958-56397 FORWARD LENGTH=479	8488900	12547000	12565000	31	76	61
AT4G35630.1	AT4G35630.1 | Symbols: PSAT | phosphoserine aminotransferase | chr4:16904205-16905497 FORWARD LENGTH=430	14192000	15575000	13259000	56	99	58
contaminant_NRL_1IKFL	contaminant_NRL_1IKFL owl|| Immunoglobulin igg1-kappa antibody fragment fab complexed With...;contaminant_S68241 owl|S68241| immunoglobulin light chain (Mab13-1) - mouse (fragment)	22440000	16394000	24181000	23	17	9
AT3G08590.1	AT3G08590.1 | Symbols: | Phosphoglycerate mutase, 2,3-bisphosphoglycerate-independent | chr3:2608683-2611237 REVERSE LENGTH=560	10290000	17918000	12670000	43	122	65
AT3G44320.1	AT3G44320.1 | Symbols: NIT3, AtNIT3 | nitrilase 3 | chr3:15993419-15995493 FORWARD LENGTH=346	121960000	24926000	37829000	21	25	24
AT5G52040.2	AT5G52040.2 | Symbols: ATRSP41, RS41, At-RS41 | RNA-binding (RRM/RBD/RNP motifs) family protein | chr5:21131081-21133318 FORWARD LENGTH=357	17360000	31398000	1916800	21	48	8
CON__P02769	;contaminant_INT-STD1 BSA	60029000	54673000	47438000	196	271	191
CON__P00761		21494000	101140000	50561000	12	19	12
AT3G44310.1	AT3G44310.1 | Symbols: NIT1, ATNIT1, NITI | nitrilase 1 | chr3:15986901-15988841 FORWARD LENGTH=346	71778000	131750000	189840000	100	222	171
Protein IDs	Description	LFQ intensity CO10_23072021	LFQ intensity ELU11_23072021	LFQ intensity ELU4_23072021_20210726141446	MS/MS count CO10_23072021	MS/MS count ELU11_23072021	MS/MS count ELU4_23072021_20210726141446

## Sheet: SHH2-3xFLAG experiment 1
Protein IDs	description	LFQ intensity Col0	LFQ intensity SHH2-3xFLAG line 10	LFQ intensity SHH2-3xFLAG line-21	MS/MS count Col0	MS/MS count SHH2-3xFLAG line-10	MS/MS count SHH2-3xFLAG line-21
AT3G08020.1	AT3G08020.1 | Symbols: | PHD finger family protein | chr3:2557753-2561534 REVERSE LENGTH=779	0	377180000	155130000	0	21	12
CON__P02769	;contaminant_INT-STD1 BSA	27512000000	24881000000	30463000000	211	209	194
AT3G44310.1	AT3G44310.1 | Symbols: NIT1, ATNIT1, NITI | nitrilase 1 | chr3:15986901-15988841 FORWARD LENGTH=346	63877000000	55595000000	66171000000	237	232	230
AT4G10320.1	AT4G10320.1 | Symbols: | tRNA synthetase class I (I, L, M and V) family protein | chr4:6397526-6404509 REVERSE LENGTH=1190	9269300000	9452800000	7964500000	221	230	191
AT5G02500.1	AT5G02500.1 | Symbols: HSC70-1, HSP70-1, AT-HSC70-1, HSC70 | heat shock cognate protein 70-1 | chr5:554055-556334 REVERSE LENGTH=651	7301500000	8724000000	9639100000	95	104	90
AT4G35630.1	AT4G35630.1 | Symbols: PSAT | phosphoserine aminotransferase | chr4:16904205-16905497 FORWARD LENGTH=430	19486000000	19908000000	23769000000	105	131	106
AT5G26710.1	AT5G26710.1 | Symbols: | Glutamyl/glutaminyl-tRNA synthetase, class Ic | chr5:9305673-9308247 FORWARD LENGTH=719	4745700000	4530700000	4015400000	95	105	89
AT3G06010.1	AT3G06010.1 | Symbols: ATCHR12 | Homeotic gene regulator | chr3:1802435-1807284 REVERSE LENGTH=1102	0	1174900000	684470000	0	51	34
AT3G08590.1	AT3G08590.1 | Symbols: | Phosphoglycerate mutase, 2,3-bisphosphoglycerate-independent | chr3:2608683-2611237 REVERSE LENGTH=560	13966000000	15172000000	16004000000	115	133	111
AT5G35200.1	AT5G35200.1 | Symbols: | ENTH/ANTH/VHS superfamily protein | chr5:13462463-13465581 REVERSE LENGTH=544	4582600000	4297800000	3920200000	77	70	62
AT2G47620.1	AT2G47620.1 | Symbols: ATSWI3A, CHB1, SWI3A | SWITCH/sucrose nonfermenting 3A | chr2:19532034-19534251 FORWARD LENGTH=512	0	1293400000	871950000	0	43	29
AT5G62700.1	AT5G62700.1 | Symbols: TUB3 | tubulin beta chain 3 | chr5:25184501-25186426 FORWARD LENGTH=450;AT5G62690.1 | Symbols: TUB2 | tubulin beta chain 2 | chr5:25181560-25183501 FORWARD LENGTH=450	5177200000	5711100000	5881300000	92	95	91
AT1G19480.1	AT1G19480.1 | Symbols: | DNA glycosylase superfamily protein | chr1:6744520-6746144 FORWARD LENGTH=382	18459000000	17793000000	19350000000	95	95	87
AT5G14170.1	AT5G14170.1 | Symbols: CHC1 | SWIB/MDM2 domain superfamily protein | chr5:4568696-4570444 REVERSE LENGTH=534	32591000	863660000	482290000	8	29	24
AT2G40660.1	AT2G40660.1 | Symbols: | Nucleic acid-binding, OB-fold-like protein | chr2:16966011-16968866 FORWARD LENGTH=389	8404900000	8059100000	8571500000	66	66	59
ATCG00490.1	ATCG00490.1 | Symbols: RBCL | ribulose-bisphosphate carboxylases | chrC:54958-56397 FORWARD LENGTH=479	24478000000	23609000000	33173000000	127	142	143
AT1G57720.1	AT1G57720.1 | Symbols: | Translation elongation factor EF1B, gamma chain | chr1:21377873-21380114 FORWARD LENGTH=413	3923500000	4404000000	3890000000	72	69	65
AT1G18450.1	AT1G18450.1 | Symbols: ATARP4, ARP4 | actin-related protein 4 | chr1:6348199-6351766 FORWARD LENGTH=441	128950000	1017300000	509450000	14	35	25
AT1G48120.1	AT1G48120.1 | Symbols: | hydrolases;protein serine/threonine phosphatases | chr1:17774238-17779624 REVERSE LENGTH=1340	1395300000	1481900000	1276000000	86	91	83
AT5G60390.1	AT5G60390.1 | Symbols: | GTP binding Elongation factor Tu family protein | chr5:24289226-24290675 FORWARD LENGTH=449;AT1G07940.1 | Symbols: | GTP binding Elongation factor Tu family protein | chr1:2463350-2464792 REVERSE LENGTH=449;AT1G07930.1 | Symbols:	6590100000	7294900000	7180500000	63	66	65
AT2G21390.1	AT2G21390.1 | Symbols: | Coatomer, alpha subunit | chr2:9152428-9156577 FORWARD LENGTH=1218	779950000	852620000	718100000	62	62	56
AT3G15730.1	AT3G15730.1 | Symbols: PLDALPHA1, PLD | phospholipase D alpha 1 | chr3:5330835-5333474 FORWARD LENGTH=810	3994700000	3013600000	1306000000	78	72	52
AT1G56070.1	AT1G56070.1 | Symbols: LOS1 | Ribosomal protein S5/Elongation factor G/III/V family protein | chr1:20968245-20971077 REVERSE LENGTH=843	1772800000	2295400000	2719200000	54	71	66
AT1G50620.1	AT1G50620.1 | Symbols: | RING/FYVE/PHD zinc finger superfamily protein | chr1:18748537-18751005 FORWARD LENGTH=629	0	9266800000	9131300000	0	113	100
AT3G52930.1	AT3G52930.1 | Symbols: | Aldolase superfamily protein | chr3:19627383-19628874 REVERSE LENGTH=358	2455000000	2808800000	2869600000	48	49	46
AT1G80410.2	AT1G80410.2 | Symbols: EMB2753 | tetratricopeptide repeat (TPR)-containing protein | chr1:30227779-30234832 REVERSE LENGTH=911	793430000	1021900000	861610000	47	62	54
AT5G19310.1	AT5G19310.1 | Symbols: | Homeotic gene regulator | chr5:6498906-6503432 FORWARD LENGTH=1064	0	123570000	15168000	0	13	4
AT1G13440.1	AT1G13440.1 | Symbols: GAPC-2, GAPC2 | glyceraldehyde-3-phosphate dehydrogenase C2 | chr1:4608465-4610494 REVERSE LENGTH=338	4054200000	3787500000	5228000000	39	49	42
AT2G33610.1	AT2G33610.1 | Symbols: ATSWI3B, CHB2, SWI3B | switch subunit 3 | chr2:14229023-14231149 FORWARD LENGTH=469	0	1129400000	474210000	1	29	22
AT3G44690.1	AT3G44690.1 | Symbols: | unknown protein; Has 30201 Blast hits to 17322 proteins in 780 species: Archae - 12; Bacteria - 1396; Metazoa - 17338; Fungi - 3422; Plants - 5037; Viruses - 0; Other Eukaryotes - 2996 (source: NCBI BLink). | chr3:16230685-1623421	1661400000	1406700000	1289300000	75	64	50
AT3G45140.1	AT3G45140.1 | Symbols: LOX2, ATLOX2 | lipoxygenase 2 | chr3:16525437-16529233 FORWARD LENGTH=896	341170000	565890000	617140000	39	46	45
AT5G65730.1	AT5G65730.1 | Symbols: XTH6 | xyloglucan endotransglucosylase/hydrolase 6 | chr5:26299080-26300290 FORWARD LENGTH=292	8995000000	8125100000	8050500000	52	48	44
AT3G09880.1	AT3G09880.1 | Symbols: ATB BETA | Protein phosphatase 2A regulatory B subunit family protein | chr3:3029902-3031931 FORWARD LENGTH=499	1639600000	1766100000	1366000000	47	44	43
AT1G78570.1	AT1G78570.1 | Symbols: RHM1, ROL1, ATRHM1 | rhamnose biosynthesis 1 | chr1:29550110-29552207 FORWARD LENGTH=669	720270000	830040000	701690000	45	45	37
AT5G28540.1	AT5G28540.1 | Symbols: BIP1 | heat shock protein 70 (Hsp 70) family protein | chr5:10540665-10543274 REVERSE LENGTH=669	1144200000	1489900000	1472500000	37	37	38
AT1G32730.1	AT1G32730.1 | Symbols: | unknown protein; LOCATED IN: chloroplast; EXPRESSED IN: 12 plant structures; EXPRESSED DURING: 6 growth stages; CONTAINS InterPro DOMAIN/s: Protein of unknown function DUF702 (InterPro:IPR007818); Has 120 Blast hits to 118 protein	0	459090000	309220000	0	20	14
AT1G50010.1	AT1G50010.1 | Symbols: TUA2 | tubulin alpha-2 chain | chr1:18517737-18519729 FORWARD LENGTH=450;AT1G04820.1 | Symbols: TUA4, TOR2 | tubulin alpha-4 chain | chr1:1356421-1358266 REVERSE LENGTH=450	5869100000	6616400000	6746200000	61	63	62
AT3G22990.1	AT3G22990.1 | Symbols: LFR | ARM repeat superfamily protein | chr3:8164015-8166145 FORWARD LENGTH=460	6056900	842360000	251670000	1	14	8
AT5G40270.1	AT5G40270.1 | Symbols: | HD domain-containing metal-dependent phosphohydrolase family protein | chr5:16093394-16097093 REVERSE LENGTH=473	771690000	918840000	956750000	29	30	32
AT3G60830.1	AT3G60830.1 | Symbols: ATARP7, ARP7 | actin-related protein 7 | chr3:22474298-22476000 FORWARD LENGTH=363	225920000	2647900000	1774800000	9	32	21
AT5G65770.2	AT5G65770.2 | Symbols: LINC4 | little nuclei4 | chr5:26311587-26315544 FORWARD LENGTH=1042;AT5G65780.2 | Symbols: ATBCAT-5 | branched-chain amino acid aminotransferase 5 / branched-chain amino acid transaminase 5 (BCAT5) | chr5:26311587-26315610 FORWARD LE	320440000	313440000	281810000	35	34	29
AT3G09440.1	AT3G09440.1 | Symbols: | Heat shock protein 70 (Hsp 70) family protein | chr3:2903434-2905632 REVERSE LENGTH=649	1170300000	1272000000	1520500000	31	33	32
AT1G42970.1	AT1G42970.1 | Symbols: GAPB | glyceraldehyde-3-phosphate dehydrogenase B subunit | chr1:16127552-16129584 FORWARD LENGTH=447	2967300000	3060500000	3495000000	22	30	25
AT3G11130.1	AT3G11130.1 | Symbols: | Clathrin, heavy chain | chr3:3482575-3491667 REVERSE LENGTH=1705	18492000	101840000	94571000	8	30	25
AT3G03540.1	AT3G03540.1 | Symbols: NPC5 | non-specific phospholipase C5 | chr3:846350-848297 REVERSE LENGTH=521	2341300000	1876000000	1925900000	49	46	42
AT3G18780.2	AT3G18780.2 | Symbols: ACT2, DER1, LSR2, ENL2 | actin 2 | chr3:6475535-6476832 FORWARD LENGTH=377;AT1G49240.1 | Symbols: ACT8 | actin 8 | chr1:18216539-18217947 FORWARD LENGTH=377	4444800000	5055400000	4648700000	45	48	46
AT2G38040.1	AT2G38040.1 | Symbols: CAC3 | acetyl Co-enzyme a carboxylase carboxyltransferase alpha subunit | chr2:15917612-15920749 FORWARD LENGTH=769	587600000	501910000	658230000	35	34	35
AT3G18380.2	AT3G18380.2 | Symbols: | sequence-specific DNA binding transcription factors;sequence-specific DNA binding | chr3:6311002-6313181 REVERSE LENGTH=349	0	38066000000	56950000000	0	224	264
AT2G39730.1	AT2G39730.1 | Symbols: RCA | rubisco activase | chr2:16570951-16573345 REVERSE LENGTH=474	5445800000	5623800000	6516600000	56	58	67
CON__P02533	;contaminant_KERATIN05	6613300000	1587800000	7582200000	53	28	70
AT1G29900.1	AT1G29900.1 | Symbols: CARB | carbamoyl phosphate synthetase B | chr1:10468164-10471976 FORWARD LENGTH=1187	640930000	639450000	764050000	42	49	48
AT1G71220.2	AT1G71220.2 | Symbols: EBS1 | UDP-glucose:glycoprotein glucosyltransferases;transferases, transferring hexosyl groups;transferases, transferring glycosyl groups | chr1:26841664-26851730 FORWARD LENGTH=1614	477930000	544020000	412420000	37	44	41
AT4G31490.1	AT4G31490.1 | Symbols: | Coatomer, beta subunit | chr4:15269460-15272693 FORWARD LENGTH=948	818540000	932780000	716830000	35	43	37
AT4G37910.1	AT4G37910.1 | Symbols: mtHsc70-1 | mitochondrial heat shock protein 70-1 | chr4:17825368-17828099 REVERSE LENGTH=682	280960000	341960000	412330000	12	13	13
AT1G52360.2	AT1G52360.2 | Symbols: | Coatomer, beta subunit | chr1:19499420-19505397 FORWARD LENGTH=970	633540000	764060000	692060000	31	32	33
AT4G16143.1	AT4G16143.1 | Symbols: IMPA-2 | importin alpha isoform 2 | chr4:9134450-9137134 REVERSE LENGTH=535	499180000	776130000	654860000	20	24	23
AT3G58510.1	AT3G58510.1 | Symbols: | DEA(D/H)-box RNA helicase family protein | chr3:21640608-21643464 FORWARD LENGTH=612	226590000	264950000	227700000	22	26	21
AT1G69830.1	AT1G69830.1 | Symbols: ATAMY3, AMY3 | alpha-amylase-like 3 | chr1:26288518-26293003 REVERSE LENGTH=887	1764400000	1851000000	1978900000	54	51	52
AT5G02490.1	AT5G02490.1 | Symbols: | Heat shock protein 70 (Hsp 70) family protein | chr5:550296-552565 REVERSE LENGTH=653	519500000	686060000	721450000	18	22	19
AT5G06850.1	AT5G06850.1 | Symbols: | C2 calcium/lipid-binding plant phosphoribosyltransferase family protein | chr5:2127200-2129584 REVERSE LENGTH=794	43455000	11865000	12370000	4	3	3
AT1G20620.1	AT1G20620.1 | Symbols: CAT3, SEN2, ATCAT3 | catalase 3 | chr1:7143142-7146193 FORWARD LENGTH=492	741980000	694590000	850810000	25	26	22
AT1G58025.2	AT1G58025.2 | Symbols: | DNA-binding bromodomain-containing protein | chr1:21457755-21461757 REVERSE LENGTH=582	0	408320000	166330000	0	17	8
AT5G61780.1	AT5G61780.1 | Symbols: Tudor2, AtTudor2, TSN2 | TUDOR-SN protein 2 | chr5:24822012-24826641 FORWARD LENGTH=985	41161000	84434000	61291000	7	12	7
AT3G13920.2	AT3G13920.2 | Symbols: EIF4A1, RH4, TIF4A1 | eukaryotic translation initiation factor 4A1 | chr3:4592586-4594128 REVERSE LENGTH=415	2479200000	2960800000	2993500000	43	52	50
AT1G36160.1	AT1G36160.1 | Symbols: ACC1, AT-ACC1, EMB22, GK, PAS3 | acetyl-CoA carboxylase 1 | chr1:13534196-13543773 FORWARD LENGTH=2254	296900000	306910000	270730000	55	52	46
AT5G56010.1	AT5G56010.1 | Symbols: HSP81-3, Hsp81.3, AtHsp90-3, AtHsp90.3 | heat shock protein 81-3 | chr5:22681410-22683911 FORWARD LENGTH=699	1129700000	1175800000	1267200000	44	47	44
AT1G07890.3	AT1G07890.3 | Symbols: APX1, MEE6, CS1, ATAPX1, ATAPX01 | ascorbate peroxidase 1 | chr1:2438005-2439435 FORWARD LENGTH=250	814300000	804830000	918390000	19	15	21
AT4G33010.1	AT4G33010.1 | Symbols: AtGLDP1, GLDP1 | glycine decarboxylase P-protein 1 | chr4:15926852-15931150 REVERSE LENGTH=1037	1480300000	1345700000	1711000000	19	21	22
AT2G05120.1	AT2G05120.1 | Symbols: | Nucleoporin, Nup133/Nup155-like | chr2:1842069-1846858 REVERSE LENGTH=1285	427360000	394500000	432680000	35	45	41
AT2G20580.1	AT2G20580.1 | Symbols: RPN1A, ATRPN1A | 26S proteasome regulatory subunit S2 1A | chr2:8859211-8864699 FORWARD LENGTH=891	1402300000	1611700000	1520800000	44	52	49
AT3G09840.1	AT3G09840.1 | Symbols: CDC48, ATCDC48, CDC48A | cell division cycle 48 | chr3:3019494-3022832 FORWARD LENGTH=809	655320000	755510000	804220000	40	41	39
AT1G70320.1	AT1G70320.1 | Symbols: UPL2 | ubiquitin-protein ligase 2 | chr1:26488745-26501281 REVERSE LENGTH=3658	197860000	262700000	213470000	43	60	48
AT1G53750.1	AT1G53750.1 | Symbols: RPT1A | regulatory particle triple-A 1A | chr1:20065921-20068324 REVERSE LENGTH=426	1364300000	1358800000	1402100000	36	44	43
AT1G43170.1	AT1G43170.1 | Symbols: ARP1, emb2207, RPL3A, RP1 | ribosomal protein 1 | chr1:16266992-16268631 FORWARD LENGTH=389	661740000	793870000	509500000	24	30	22
AT5G17920.1	AT5G17920.1 | Symbols: ATCIMS, ATMETS, ATMS1 | Cobalamin-independent synthase family protein | chr5:5935771-5939195 FORWARD LENGTH=765	541340000	559670000	576830000	34	30	29
AT2G47240.1	AT2G47240.1 | Symbols: CER8, LACS1 | AMP-dependent synthetase and ligase family protein | chr2:19393835-19397616 FORWARD LENGTH=660	241780000	255030000	215190000	16	19	15
AT5G43990.2	AT5G43990.2 | Symbols: SUVR2, SDG18 | SET-domain containing protein lysine methyltransferase family protein | chr5:17698454-17701733 FORWARD LENGTH=740	702980000	706270000	786780000	28	30	24
AT3G09820.1	AT3G09820.1 | Symbols: ADK1, ATADK1 | adenosine kinase 1 | chr3:3012122-3014624 FORWARD LENGTH=344	3264200000	3292200000	3390300000	26	26	26
AT4G20850.1	AT4G20850.1 | Symbols: TPP2 | tripeptidyl peptidase ii | chr4:11160935-11169889 REVERSE LENGTH=1380	368820000	396740000	408280000	55	55	57
AT3G13490.1	AT3G13490.1 | Symbols: OVA5, ATKRS-2 | Lysyl-tRNA synthetase, class II | chr3:4395984-4399302 REVERSE LENGTH=602	718740000	832210000	798450000	26	29	27
AT1G48410.2	AT1G48410.2 | Symbols: AGO1 | Stabilizer of iron transporter SufD / Polynucleotidyl transferase | chr1:17886285-17891892 REVERSE LENGTH=1050	109220000	68068000	75312000	9	8	7
AT3G59970.3	AT3G59970.3 | Symbols: MTHFR1 | methylenetetrahydrofolate reductase 1 | chr3:22151303-22154323 FORWARD LENGTH=592	319480000	347320000	415410000	16	16	19
AT4G24280.1	AT4G24280.1 | Symbols: cpHsc70-1 | chloroplast heat shock protein 70-1 | chr4:12590094-12593437 FORWARD LENGTH=718	375430000	489470000	584250000	22	25	24
AT1G72370.1	AT1G72370.1 | Symbols: P40, AP40, RP40, RPSAA | 40s ribosomal protein SA | chr1:27243148-27244842 REVERSE LENGTH=298	1322500000	1436600000	1382500000	27	28	26
AT3G26650.1	AT3G26650.1 | Symbols: GAPA, GAPA-1 | glyceraldehyde 3-phosphate dehydrogenase A subunit | chr3:9795226-9796848 FORWARD LENGTH=396	2091400000	2021900000	2060600000	24	25	25
AT1G09640.1	AT1G09640.1 | Symbols: | Translation elongation factor EF1B, gamma chain | chr1:3120162-3122152 FORWARD LENGTH=414	2068700000	1951000000	2039000000	20	21	18
CON__P00761		2066100000	8076200000	8341000000	5	3	5
AT1G80070.1	AT1G80070.1 | Symbols: SUS2, EMB33, EMB177, EMB14 | Pre-mRNA-processing-splicing factor | chr1:30118052-30127574 FORWARD LENGTH=2359;AT4G38780.1 | Symbols: | Pre-mRNA-processing-splicing factor | chr4:18101438-18111029 REVERSE LENGTH=2332	110980000	129570000	96845000	30	31	26
AT1G06410.1	AT1G06410.1 | Symbols: ATTPS7, TPS7, ATTPSA | trehalose-phosphatase/synthase 7 | chr1:1955413-1958153 FORWARD LENGTH=851	176650000	183850000	163440000	17	22	17
AT1G15750.1	AT1G15750.1 | Symbols: WSIP1, TPL | Transducin family protein / WD-40 repeat family protein | chr1:5415086-5420359 REVERSE LENGTH=1131	265790000	331200000	347470000	23	25	25
AT4G13940.1	AT4G13940.1 | Symbols: HOG1, EMB1395, SAHH1, MEE58, ATSAHH1 | S-adenosyl-L-homocysteine hydrolase | chr4:8054931-8056676 FORWARD LENGTH=485	447270000	635930000	654850000	18	29	28
AT4G38970.1	AT4G38970.1 | Symbols: FBA2 | fructose-bisphosphate aldolase 2 | chr4:18163714-18165659 REVERSE LENGTH=398	678890000	837680000	857370000	18	21	19
AT2G17630.1	AT2G17630.1 | Symbols: | Pyridoxal phosphate (PLP)-dependent transferases superfamily protein | chr2:7666637-7667905 FORWARD LENGTH=422	7076600000	9381300000	9909000000	30	33	31
AT3G11910.1	AT3G11910.1 | Symbols: UBP13 | ubiquitin-specific protease 13 | chr3:3761758-3770290 REVERSE LENGTH=1115	236830000	287280000	351450000	26	35	36
AT2G39800.1	AT2G39800.1 | Symbols: P5CS1, ATP5CS | delta1-pyrroline-5-carboxylate synthase 1 | chr2:16598516-16602939 REVERSE LENGTH=717	1352300000	1182400000	1347100000	48	46	47
AT3G03530.1	AT3G03530.1 | Symbols: NPC4 | non-specific phospholipase C4 | chr3:842686-844970 REVERSE LENGTH=538	340280000	243860000	157750000	12	14	12
AT3G01500.2	AT3G01500.2 | Symbols: CA1 | carbonic anhydrase 1 | chr3:194853-197873 REVERSE LENGTH=347	457780000	455560000	642110000	13	14	15
AT2G23390.1	AT2G23390.1 | Symbols: | CONTAINS InterPro DOMAIN/s: Protein of unknown function DUF482 (InterPro:IPR007434), Acyl-CoA N-acyltransferase (InterPro:IPR016181); Has 2165 Blast hits to 2163 proteins in 543 species: Archae - 0; Bacteria - 1044; Metazoa - 0; F	1669000000	1303000000	2054400000	32	29	27
AT5G26000.1	AT5G26000.1 | Symbols: TGG1, BGLU38 | thioglucoside glucohydrolase 1 | chr5:9079678-9082347 REVERSE LENGTH=541	2421300000	3489000000	3907200000	39	41	42
ATCG00120.1	ATCG00120.1 | Symbols: ATPA | ATP synthase subunit alpha | chrC:9938-11461 REVERSE LENGTH=507	749650000	957610000	1120400000	16	19	22
AT4G37800.1	AT4G37800.1 | Symbols: XTH7 | xyloglucan endotransglucosylase/hydrolase 7 | chr4:17775703-17777372 REVERSE LENGTH=293	3019100000	2512600000	2284400000	27	25	24
AT1G61850.1	AT1G61850.1 | Symbols: | phospholipases;galactolipases | chr1:22856317-22862225 FORWARD LENGTH=1311	15052000	15060000	0	3	2	0
AT1G78580.1	AT1G78580.1 | Symbols: ATTPS1, TPS1 | trehalose-6-phosphate synthase | chr1:29552495-29557482 REVERSE LENGTH=942	515500000	503520000	463420000	42	40	38
AT1G49430.1	AT1G49430.1 | Symbols: LACS2, LRD2 | long-chain acyl-CoA synthetase 2 | chr1:18291188-18295641 FORWARD LENGTH=665	91701000	95056000	93583000	11	10	10
AT2G29560.1	AT2G29560.1 | Symbols: ENOC | cytosolic enolase | chr2:12646635-12649694 FORWARD LENGTH=475	1437500000	1201000000	1293000000	33	31	25
AT3G23990.1	AT3G23990.1 | Symbols: HSP60, HSP60-3B | heat shock protein 60 | chr3:8669013-8672278 FORWARD LENGTH=577	776210000	818520000	969810000	27	28	27
AT3G09630.1	AT3G09630.1 | Symbols: | Ribosomal protein L4/L1 family | chr3:2953813-2955444 FORWARD LENGTH=406	854030000	894040000	610890000	24	27	22
AT3G12145.1	AT3G12145.1 | Symbols: FLR1, FLOR1 | Leucine-rich repeat (LRR) family protein | chr3:3874764-3876075 REVERSE LENGTH=325	599530000	554590000	746910000	14	14	16
AT3G17390.1	AT3G17390.1 | Symbols: MTO3, SAMS3, MAT4 | S-adenosylmethionine synthetase family protein | chr3:5952484-5953665 REVERSE LENGTH=393	1697100000	1747600000	2024900000	27	25	29
AT1G20200.1	AT1G20200.1 | Symbols: EMB2719, HAP15 | PAM domain (PCI/PINT associated module) protein | chr1:7001409-7004154 REVERSE LENGTH=488	623960000	750770000	677380000	31	34	28
AT3G06650.1	AT3G06650.1 | Symbols: ACLB-1 | ATP-citrate lyase B-1 | chr3:2079247-2082633 REVERSE LENGTH=608	279780000	248970000	267820000	16	14	15
AT5G36880.2	AT5G36880.2 | Symbols: ACS | acetyl-CoA synthetase | chr5:14534961-14540296 REVERSE LENGTH=743	403180000	622620000	492660000	24	30	30
ATCG00480.1	ATCG00480.1 | Symbols: ATPB, PB | ATP synthase subunit beta | chrC:52660-54156 REVERSE LENGTH=498	299640000	339510000	374260000	18	21	20
AT1G55490.1	AT1G55490.1 | Symbols: CPN60B, LEN1 | chaperonin 60 beta | chr1:20715717-20718673 REVERSE LENGTH=600	2345600000	2480400000	2538900000	46	46	47
AT4G20360.1	AT4G20360.1 | Symbols: ATRAB8D, ATRABE1B, RABE1b | RAB GTPase homolog E1B | chr4:10990036-10991466 FORWARD LENGTH=476	842030000	1049900000	1101700000	16	15	18
AT5G09810.1	AT5G09810.1 | Symbols: ACT7 | actin 7 | chr5:3052809-3054220 FORWARD LENGTH=377	3407400000	3740800000	4281400000	32	35	34
AT2G36530.1	AT2G36530.1 | Symbols: LOS2, ENO2 | Enolase | chr2:15321081-15323786 REVERSE LENGTH=444	645810000	551120000	697360000	19	20	21
AT5G20830.1	AT5G20830.1 | Symbols: SUS1, ASUS1, atsus1 | sucrose synthase 1 | chr5:7050599-7054032 REVERSE LENGTH=808	234240000	274860000	230890000	22	22	18
AT1G78900.1	AT1G78900.1 | Symbols: VHA-A | vacuolar ATP synthase subunit A | chr1:29660463-29664575 FORWARD LENGTH=623	328610000	270410000	339700000	26	27	28
AT1G30580.1	AT1G30580.1 | Symbols: | GTP binding | chr1:10831953-10835454 REVERSE LENGTH=394	78262000	71256000	103790000	5	6	9
AT3G55870.1	AT3G55870.1 | Symbols: | ADC synthase superfamily protein | chr3:20731326-20733765 FORWARD LENGTH=492	544530000	471490000	391520000	15	19	16
AT5G19990.1	AT5G19990.1 | Symbols: RPT6A, ATSUG1 | regulatory particle triple-A ATPase 6A | chr5:6752144-6754918 FORWARD LENGTH=419	2067000000	2271000000	2289800000	44	51	43
[truncated: 2,089 more rows]

## Sheet: SHH2-3xFLAG experiment 2
Protein IDs	description	LFQ intensity Col0	LFQ intensity SHH2-3xFLAG line 10	LFQ intensity SHH2-3xFLAG line-21	MS/MS count Col0	MS/MS count SHH2-3xFLAG line-10	MS/MS count SHH2-3xFLAG line-21
[truncated: 2,211 more rows]

[truncated: 1 more sheets:  Analyses]
